# Supplementary material for: Correlation Analysis between Gut Microbiota Alterations and the Cytokine Response in Patients with Coronavirus Disease during Hospitalization
Source: Microbiol Spectr. 2022 Mar 7;10(2):e01689-21. doi: 10.1128/spectrum.01689-21 (PMC9045125; doi:10.1128/spectrum.01689-21)
Supplement: SUPPLEMENTAL FILE 2 — Supplemental material. Download SPECTRUM01689-21_Supp_2_seq9.xlsx, XLSX file, 0.1 MB [file spectrum01689-21_supp_2_seq9.xlsx]

## Sheet: Table legends
Table legends
Table S1. Patient information and medications prescribed for hospitalized patients
Table S2A. LEfSe indicator microbial species of COVID-19 patients (within 7days from onset)
Table S2B. LEfSe indicator microbial species of COVID-19 patients (8-14 days from onset)
Table S2C. LEfSe indicator microbial species of COVID-19 patients (15-21 days from onset)
Table S2D. LEfSe indicator microbial species of COVID-19 patients (after 21 days from onset)

## Sheet: Table S1
Patients ID	Severity	RT-PCR (viral copies/μL) at addmission	highest body temparature during hospitalization (℃)	Comobities	Steroid use	Antibiotics use	medication used 1	medication used 2	medication used 3	medication used 4	medication used 5	medication used 6	medication used 7	medication used 8	medication used 9	medication used 10	medication used 11
10	moderate	1900	37	bronchial asthma	No	No	day1-10	day1-14	day1-14
							Acetaminophen	Bilastine	Montelukast sodium
14	moderate	160000	39.7	pulmonary emphysema	No	Ceftriaxone Sodium Hydrate	day1-6	day7-11	day9-13	day2-3	day3-14	day5-13	day10-14
							Acetaminophen	Acetaminophen・Rebamipide	Hydroxychloroquine sulfate	Dextromethorphan hydrobromide hydrate	Cloperastine fendizoate	Hydroxyzine pamoate・d-Chlorpheniramine maleate	Clostridium butyricum
15	moderate	3900	39.1	pulmonary emphysema・hypertention	No	Clarithromycin	day1-5	day1-16	day1-16	day1-4	day4-14	day5-15	day7-13	day1-6
							Acetaminophen	Acetaminophen・Rebamipide	Indapamide	Dextromethorphan hydrobromide hydrate	Magnesium oxide	Zolpidem tartrate・d-Chlorpheniramine maleate	Sennoside A B	Candesartan cilexetil Amlodipine besilate
19	moderate	580	38.3	type 2 diabetes	No	Levofloxacin hydrate	day1-12	day1-5	day1-12	day1-12	day6-12
							Glimepiride	Anagliptin	etformin hydrochloride	Tofogliflozin Hydrate	Sitagliptin phosphate hydrate
20	moderate	1100	36.8	bronchial asthma	No	Levofloxacin hydrate		day1-15	day1-15	day1-5	day11-16
							Dextromethorphan hydrobromide hydrate	Zolpidem tartrate	Salmeterol xinafoate	L-Carbocisteine	Ambroxol hydrochloride
22	severe	740	38.6	dyslipidaemia	No	Clarithromycin	day1-4	day5-6	day1-10	day1-10	day1-10	day1-10	day1-5	day1-10	day1-7	day1-9	day5-10
							Acetaminophen	Acetaminophen	Lorazepam	Sulpiride	Escitalopram oxalate	Pitavastatin calcium hydrate	Hydroxychloroquine sulfate	Dextromethorphan hydrobromide hydrate	L-Carbocisteine・Ambroxol hydrochloride	Zolpidem tartrate	Rebamipide
24	severe	-	39.4	chronic urticaria	No	Clarithromycin	day1-14	day2-7	day1-10	day3-7	day1-14	day8-14	day9-14
							Acetaminophen	Acetaminophen・Rebamipide	Levocetirizine hydrochloride	Hydroxychloroquine sulfate	Dextromethorphan hydrobromide hydrate	Hydroxyzine hydrochloride・d-Chlorpheniramine Maleate	Ambroxol hydrochloride
25	moderate	1800	38.3	No	No	No	day1-9	day1-10
							Acetaminophen	Dextromethorphan hydrobromide hydrate・Ambroxol hydrochloride
27	moderate	-	39.2	No	No	Potassium clavulanate・Amoxicillin hydrate	day1-7
							Acetaminophen
26	moderate	8100	37.7	No	No	No	day1-6	day1-7	day4-6
							Acetaminophen	Dextromethorphan hydrobromide hydrate・Ambroxol hydrochloride	Magnesium oxide
28	severe	-	37.5	bronchial asthma	No	No	day1-5	day1-9	day1-8	day3-8	day4
							Acetaminophen	Ciclesonide (Spray aerosol)	Dextromethorphan hydrobromide hydrate	Clostridium butyricum	Magnesium oxide
40	mild	32000	36.9	No	No	No	No
41	mild	-	36.8	No	No	Clarithromycin	day1-2	day1-4	day1-4	day1-4	day1-4	day1-4
							Acetaminophen	Maoto	L-Carbocisteine	Clostridium butyricum	Tranexamic acid	Dextromethorphan hydrobromide hydrate
38	mild	1200000	37.2	No	No	No	day1-3	day1-4
							Acetaminophen	Favipiravir
42	mild	660000	37.3	No	No	No	day1-6
							Favipiravir
52	moderate	62	36.9	hypertension・ HBV infection	No	No	day1-2	day1-2	day1-2	day1-2	day1-2	day1-2	day1-2	day1-2	day1-2	day1
							Ursodeoxycholic acid	Tocopherol Nicotinate	Clostridium butyricum	Ramosetron hydrochloride	Amlodipine besilate	Rosuvastatin	Rivaroxaban	Digoxin	Pioglitazone hydrochloride	Zolpidem tartrate
50	mild	60	37.3	valvular disease	No	No	day4-6
							Dextromethorphan hydrobromide hydrate
51	mild	3300000	37.3	hypertension・dyslipidaemia・fatty liver	No	No	day1	day1-2	day1-6	day2-4	day1-7	day1-7
							Acetaminophen	Favipiravir	Zolpidem tartrate	d-Chlorpheniramine maleate	Esomeprazole magnesium hydrate	Clostridium butyricum
53	mild	2600000000	37.2	No	No	No	day1-4
							Acetaminophen
54	moderate	15000	37.6	IgA nephropathy	No	No	day1-4	day1-3	day1-8	day1-8	day1-2	day5-10
							Acetaminophen	Acetaminophen	Dilazep hydrochloride hydrate	Telmisartan	Zolpidem tartrate	Brotizolam
55	moderate	64000	38.7	No	No	No	day1-4
							Acetaminophen	Favipiravir
56	moderate	-	36.9	No	No	No	No

## Sheet: Table S2A
Species	logarithm value of the highest mean among all the classes	Association cohort	LDA score	p-value
d__Bacteria.p__Firmicutes.c__Clostridia	5.74764	Healthy	5.05551	0.0376353
d__Bacteria.p__Firmicutes.c__Clostridia.o__Lachnospirales.f__Lachnospiraceae.g__Dorea	4.45489	Healthy	4.06837	0.0143313
d__Bacteria.p__Firmicutes.c__Clostridia.o__Oscillospirales.f__Ruminococcaceae.g__Incertae_Sedis	3.86842	Healthy	3.4267	0.00146666
d__Bacteria.p__Firmicutes.c__Clostridia.o__Peptostreptococcales_Tissierellales.f__Peptostreptococcaceae.g__Romboutsia	3.32064	Healthy	3.0082	0.0462527
d__Bacteria.p__Firmicutes.c__Bacilli	5.03344	CoV	4.57207	0.00415392
d__Bacteria.p__Firmicutes.c__Bacilli.o__Erysipelotrichales	4.73186	CoV	4.2725	0.00557576
d__Bacteria.p__Firmicutes.c__Bacilli.o__Lactobacillales	4.72504	CoV	4.26587	0.0233181
d__Bacteria.p__Firmicutes.c__Bacilli.o__Lactobacillales.f__Streptococcaceae.g__Streptococcus	4.71043	CoV	4.25913	0.0405404
d__Bacteria.p__Firmicutes.c__Bacilli.o__Lactobacillales.f__Streptococcaceae	4.71069	CoV	4.25906	0.0405404
d__Bacteria.p__Actinobacteriota	4.73675	CoV	3.93873	0.0438198
d__Bacteria.p__Actinobacteriota.c__Coriobacteriia.o__Coriobacteriales	4.34027	CoV	3.91088	0.000249668
d__Bacteria.p__Actinobacteriota.c__Coriobacteriia	4.34027	CoV	3.91088	0.000249668
d__Bacteria.p__Actinobacteriota.c__Coriobacteriia.o__Coriobacteriales.f__Coriobacteriaceae	4.13596	CoV	3.68121	0.0418954
d__Bacteria.p__Actinobacteriota.c__Coriobacteriia.o__Coriobacteriales.f__Eggerthellaceae	3.89137	CoV	3.53383	0.000145049
d__Bacteria.p__Firmicutes.c__Clostridia.o__Lachnospirales.f__Lachnospiraceae.g__Oribacterium	2.22261	CoV	3.47272	0.00097851
d__Bacteria.p__Actinobacteriota.c__Actinobacteria.o__Propionibacteriales	2.33728	CoV	3.36317	8.75416e-07
d__Bacteria.p__Actinobacteriota.c__Actinobacteria.o__Propionibacteriales.f__Propionibacteriaceae	2.33728	CoV	3.36294	8.75416e-07
d__Bacteria.p__Patescibacteria.c__Saccharimonadia.o__Saccharimonadales.f__Saccharimonadaceae.g__Saccharimonadaceae	2.26244	CoV	3.30864	0.00077169
d__Bacteria.p__Actinobacteriota.c__Coriobacteriia.o__Coriobacteriales.f__Eggerthellaceae.g__Eggerthella	3.58222	CoV	3.27307	7.78381e-06
d__Bacteria.p__Firmicutes.c__Clostridia.o__Lachnospirales.f__Lachnospiraceae.g___Eubacterium__hallii_group	3.69515	CoV	3.26766	0.0219058
d__Bacteria.p__Actinobacteriota.c__Actinobacteria.o__Micrococcales	2.49989	CoV	3.18588	0.00853376
d__Bacteria.p__Actinobacteriota.c__Actinobacteria.o__Actinomycetales	3.08085	CoV	3.07649	1.86731e-05
d__Bacteria.p__Actinobacteriota.c__Actinobacteria.o__Actinomycetales.f__Actinomycetaceae	3.08085	CoV	3.05171	1.86731e-05
d__Bacteria.p__Actinobacteriota.c__Actinobacteria.o__Corynebacteriales.f__Corynebacteriaceae	2.49551	CoV	3.02209	9.31689e-06
d__Bacteria.p__Actinobacteriota.c__Actinobacteria.o__Corynebacteriales	2.49551	CoV	3.02068	9.31689e-06
d__Bacteria.p__Actinobacteriota.c__Actinobacteria.o__Actinomycetales.f__Actinomycetaceae.g__Actinomyces	3.06639	CoV	3.01938	1.86731e-05
d__Bacteria.p__Firmicutes.c__Clostridia.o__Lachnospirales.f__Lachnospiraceae.g__Anaerostipes	3.95512	-
d__Archaea	2.64931	-
d__Bacteria.p__Firmicutes.c__Clostridia.o__Lachnospirales.f__Lachnospiraceae.g__Coprococcus	3.55686	-
d__Bacteria.p__Actinobacteriota.c__Actinobacteria.o__Micrococcales.f__Micrococcaceae.g__Kocuria	1.28819	-
d__Bacteria.p__Proteobacteria.c__Gammaproteobacteria.o__Enterobacterales.f__Enterobacteriaceae.g__Raoultella	1.89466	-
d__Bacteria.p__Proteobacteria.c__Gammaproteobacteria.o__Pasteurellales.f__Pasteurellaceae.__	0	-
d__Bacteria.p__Actinobacteriota.c__Actinobacteria.o__Micromonosporales.f__Micromonosporaceae	0	-
d__Bacteria.p__Actinobacteriota.c__Coriobacteriia.o__Coriobacteriales.f__Atopobiaceae.g__Olsenella	2.37658	-
d__Bacteria.p__Verrucomicrobiota.c__Chlamydiae	0	-
d__Bacteria.p__Firmicutes.c__Clostridia.o__Lachnospirales.f__Lachnospiraceae.g__Lachnospiraceae_UCG_004	2.32281	-
d__Bacteria.p__Proteobacteria.c__Alphaproteobacteria.o__Caulobacterales.f__Caulobacteraceae	2.24249	-
d__Bacteria.p__Bacteroidota.c__Bacteroidia.o__Bacteroidales.f__Rikenellaceae.g__Alistipes	3.6205	-
d__Bacteria.p__Firmicutes.c__Clostridia.o__Lachnospirales.f__Lachnospiraceae.__	4.23308	-
d__Bacteria.p__Firmicutes.c__Clostridia.o__Monoglobales.f__Monoglobaceae	4.08988	-
d__Bacteria.p__Bacteroidota.c__Bacteroidia.o__Bacteroidales.f__Prevotellaceae.g__Prevotellaceae_NK3B31_group	0.772053	-
d__Bacteria.p__Firmicutes.c__Clostridia.o__Lachnospirales.f__Lachnospiraceae.g__Catenibacillus	2.08328	-
d__Bacteria.p__Firmicutes.c__Clostridia.o__Oscillospirales.f__Oscillospiraceae	4.26474	-
d__Bacteria.p__Proteobacteria.c__Gammaproteobacteria.o__Enterobacterales.f__Yersiniaceae.g__Serratia	0	-
d__Bacteria.p__Actinobacteriota.c__Actinobacteria.o__Micrococcales.f__Brevibacteriaceae.g__Brevibacterium	0	-
d__Bacteria.p__Bacteroidota.c__Bacteroidia.o__Bacteroidales.f__Barnesiellaceae.g__Barnesiella	2.95683	-
d__Bacteria.p__Proteobacteria.c__Gammaproteobacteria.o__Cardiobacteriales.f__Cardiobacteriaceae.g__Cardiobacterium	0	-
d__Bacteria.p__Verrucomicrobiota.c__Verrucomicrobiae	3.33699	-
d__Bacteria.p__Bacteroidota.c__Bacteroidia.o__Bacteroidales.f__Tannerellaceae.__	1.58969	-
d__Bacteria.p__Firmicutes.c__Clostridia.o__Peptostreptococcales_Tissierellales.f__Anaerovoracaceae.g__Mogibacterium	0	-
d__Archaea.p__Nanoarchaeota.c__Nanoarchaeia.o__Woesearchaeales	0	-
d__Bacteria.p__Firmicutes.c__Clostridia.o__Clostridiales	3.30173	-
d__Bacteria.p__Cyanobacteria.c__Cyanobacteriia.o__Cyanobacteriales	1.30191	-
d__Bacteria.p__Actinobacteriota.c__Coriobacteriia.o__Coriobacteriales.f__Atopobiaceae.g__Atopobium	1.86429	-
d__Bacteria.p__Firmicutes.c__Bacilli.o__Lactobacillales.f__Aerococcaceae.g__Eremococcus	0	-
d__Bacteria.p__Campilobacterota.c__Campylobacteria.o__Campylobacterales.f__Campylobacteraceae.g__Campylobacter	0	-
d__Bacteria.p__Actinobacteriota.c__Coriobacteriia.o__Coriobacteriales.f__Eggerthellaceae.g__Enterorhabdus	2.4158	-
d__Bacteria.p__Firmicutes.c__Clostridia.o__Lachnospirales.f__Lachnospiraceae.g___Eubacterium__eligens_group	3.1343	-
d__Bacteria.p__Firmicutes.c__Bacilli.o__Erysipelotrichales.f__Erysipelatoclostridiaceae.g__Erysipelotrichaceae_UCG_003	3.64449	-
d__Bacteria.p__Firmicutes.c__Bacilli.o__RF39.f__RF39	2.26635	-
d__Bacteria.p__Firmicutes.c__Clostridia.o__Peptostreptococcales_Tissierellales.f__Peptostreptococcaceae.g__Clostridioides	0	-
d__Bacteria.p__Actinobacteriota.c__Coriobacteriia.o__Coriobacteriales.f__Coriobacteriales_Incertae_Sedis.g__uncultured	2.22953	-
d__Bacteria.p__Patescibacteria.c__Saccharimonadia.o__Saccharimonadales.f__Saccharimonadales.g__Saccharimonadales	2.43612	-
d__Bacteria.p__Firmicutes.c__Clostridia.o__Lachnospirales	5.26737	-
d__Bacteria.p__Proteobacteria.c__Gammaproteobacteria.o__Enterobacterales.f__Morganellaceae	0	-
d__Bacteria.p__Bacteroidota.c__Bacteroidia.o__Bacteroidales.f__Rikenellaceae.g__Rikenellaceae_RC9_gut_group	0.823733	-
d__Bacteria.p__Firmicutes.c__Clostridia.o__Peptostreptococcales_Tissierellales.f__Peptostreptococcaceae.g__Terrisporobacter	0	-
d__Bacteria.p__Firmicutes.c__Clostridia.o__Oscillospirales.f__Oscillospiraceae.g__NK4A214_group	3.17844	-
d__Bacteria.p__Firmicutes.c__Clostridia.o__Peptostreptococcales_Tissierellales.f__Peptostreptococcaceae.__	0.677136	-
d__Bacteria.p__Proteobacteria.c__Gammaproteobacteria.o__Xanthomonadales	2.73774	-
d__Bacteria.p__Firmicutes.c__Negativicutes.o__Acidaminococcales.f__Acidaminococcaceae.g__Phascolarctobacterium	4.3128	-
d__Bacteria.p__Actinobacteriota.c__Actinobacteria.o__Micrococcales.f__Microbacteriaceae.g__Microbacterium	0	-
d__Bacteria.p__Bacteroidota.c__Bacteroidia.o__Flavobacteriales.f__Flavobacteriaceae.g__uncultured	1.19506	-
d__Bacteria.p__Firmicutes.c__Clostridia.o__Oscillospirales.f__Ethanoligenenaceae	1.7917	-
d__Bacteria.p__Firmicutes.c__Clostridia.o__Clostridia_vadinBB60_group.f__Clostridia_vadinBB60_group	1.46202	-
d__Eukaryota.p__Basidiomycota	0	-
d__Bacteria.p__Firmicutes.c__Clostridia.o__Lachnospirales.f__Lachnospiraceae.g__Lachnospiraceae_UCG_010	2.72742	-
d__Bacteria.p__Firmicutes.c__Clostridia.o__Christensenellales.f__Christensenellaceae.g__Christensenellaceae_R_7_group	3.22796	-
d__Bacteria.p__Actinobacteriota.c__Coriobacteriia.o__Coriobacteriales.f__Atopobiaceae.g__Coriobacteriaceae_UCG_003	0	-
d__Bacteria.p__Actinobacteriota.c__Actinobacteria.o__Bifidobacteriales.f__Bifidobacteriaceae.g__Bifidobacterium	4.48574	-
d__Archaea.p__Nanoarchaeota.c__Nanoarchaeia.o__Woesearchaeales.f__Woesearchaeales.g__Woesearchaeales	0	-
d__Bacteria.p__Firmicutes.c__Bacilli.o__Lactobacillales.f__Leuconostocaceae	2.8109	-
d__Archaea.__.__.__.__	1.76777	-
d__Bacteria.p__Firmicutes.c__Bacilli.o__Erysipelotrichales.f__Erysipelatoclostridiaceae.g__Erysipelatoclostridium	4.27056	-
d__Bacteria.p__Firmicutes.c__Clostridia.o__Peptostreptococcales_Tissierellales.f__Anaerovoracaceae	3.24695	-
d__Bacteria.p__Actinobacteriota.c__Coriobacteriia.o__Coriobacteriales.f__Eggerthellaceae.g__Parvibacter	0	-
d__Bacteria.p__Proteobacteria	5.39209	-
d__Bacteria.p__Firmicutes.c__Bacilli.o__Erysipelotrichales.f__Erysipelotrichaceae.g__Holdemanella	4.44494	-
d__Bacteria.p__Firmicutes.c__Negativicutes.o__Veillonellales_Selenomonadales.f__Selenomonadaceae	4.73581	-
d__Archaea.p__Nanoarchaeota.c__Nanoarchaeia.o__Woesearchaeales.f__Woesearchaeales	0	-
d__Bacteria.p__Firmicutes.c__Clostridia.o__Oscillospirales.f__uncultured.g__uncultured	1.81311	-
d__Bacteria.p__Firmicutes.c__Bacilli.o__Lactobacillales.f__Leuconostocaceae.g__Leuconostoc	2.16516	-
d__Bacteria.p__Firmicutes.c__Clostridia.o__Peptococcales.f__Peptococcaceae.g__Peptococcus	2.48531	-
d__Bacteria.p__Firmicutes.c__Clostridia.o__Oscillospirales.f__Ruminococcaceae.g__Phocea	0.921435	-
d__Bacteria.p__Firmicutes.c__Clostridia.o__Peptostreptococcales_Tissierellales.f__Peptostreptococcaceae.g__Peptostreptococcus	1.7735	-
d__Eukaryota.p__Basidiomycota.c__Tremellomycetes.o__Cystofilobasidiales.f__Mrakiaceae.g__Mrakiaceae	0	-
d__Eukaryota.p__Basidiomycota.c__Tremellomycetes	0	-
d__Bacteria.p__Firmicutes.c__Clostridia.o__Lachnospirales.f__Lachnospiraceae.g__Lachnoanaerobaculum	1.10818	-
d__Bacteria.p__Actinobacteriota.c__Actinobacteria.o__Actinomycetales.f__Actinomycetaceae.g__F0332	1.59593	-
d__Bacteria.p__Firmicutes.c__Clostridia.o__Oscillospirales.f__Oscillospiraceae.g__uncultured	3.25661	-
d__Bacteria.p__Firmicutes.c__Clostridia.o__Oscillospirales.f__Ruminococcaceae.g__Fournierella	2.90115	-
d__Bacteria.p__Myxococcota.c__Myxococcia	0	-
d__Bacteria.p__Firmicutes.c__Negativicutes.o__Veillonellales_Selenomonadales	4.75637	-
d__Bacteria.p__Firmicutes.c__Clostridia.o__Oscillospirales.__.__	1.82549	-
d__Bacteria.__.__.__.__.__	2.51091	-
d__Bacteria.p__Firmicutes.c__Clostridia.o__Peptostreptococcales_Tissierellales.f__Anaerovoracaceae.g__S5_A14a	0	-
d__Bacteria.p__Proteobacteria.c__Gammaproteobacteria.o__Pseudomonadales.f__Moraxellaceae.g__Acinetobacter	0	-
d__Bacteria.p__Proteobacteria.c__Gammaproteobacteria.o__Enterobacterales.f__Morganellaceae.g__Morganella	0	-
d__Bacteria.p__Spirochaetota.c__Brachyspirae	1.75679	-
d__Bacteria.p__Firmicutes.c__Clostridia.o__Lachnospirales.f__Lachnospiraceae.g___Ruminococcus__torques_group	3.95575	-
d__Bacteria.p__Proteobacteria.c__Gammaproteobacteria.o__Aeromonadales.f__Succinivibrionaceae.g__Succinivibrio	2.29795	-
d__Bacteria.p__Firmicutes.c__Clostridia.__	1.91753	-
d__Bacteria.p__Firmicutes.c__Negativicutes.o__Acidaminococcales.f__Acidaminococcaceae.g__Acidaminococcus	3.17609	-
d__Bacteria.p__Cyanobacteria.c__Cyanobacteriia.o__Cyanobacteriales.f__Chroococcidiopsaceae	1.30191	-
d__Bacteria.p__Firmicutes.c__Clostridia.o__Peptostreptococcales_Tissierellales.f__Anaerovoracaceae.g___Eubacterium__brachy_group	2.28553	-
d__Bacteria.p__Firmicutes.c__Clostridia.o__Peptococcales.f__Peptococcaceae.g__uncultured	2.20984	-
d__Bacteria.p__Campilobacterota	0	-
d__Bacteria.p__Firmicutes.c__Clostridia.o__Oscillospirales.f__Butyricicoccaceae.__	0	-
d__Bacteria.p__Proteobacteria.c__Alphaproteobacteria.o__Acetobacterales	0	-
d__Bacteria.p__Bacteroidota.c__Bacteroidia.o__Bacteroidales.f__Marinifilaceae	2.81031	-
d__Bacteria.__.__	2.51091	-
d__Bacteria.p__Chloroflexi.c__Chloroflexia.o__Kallotenuales	0	-
d__Bacteria.p__Patescibacteria.c__Saccharimonadia.o__Saccharimonadales.f__Saccharimonadales	2.43612	-
d__Bacteria.p__Firmicutes.c__Bacilli.o__Erysipelotrichales.f__Erysipelotrichaceae	4.48755	-
d__Bacteria.p__Firmicutes.c__Clostridia.__.__	1.91753	-
d__Bacteria.p__Firmicutes.c__Clostridia.o__Oscillospirales.f__Ruminococcaceae.g__Faecalibacterium	5.21495	-
d__Bacteria.p__Cyanobacteria.c__Vampirivibrionia.o__Gastranaerophilales.f__Gastranaerophilales.g__Gastranaerophilales	1.86903	-
d__Bacteria.p__Bacteroidota.c__Bacteroidia.o__Chitinophagales	0	-
d__Bacteria.p__Firmicutes.c__Clostridia.o__Lachnospirales.f__Lachnospiraceae.g__Anaerostignum	1.26245	-
d__Bacteria.p__Bacteroidota.c__Bacteroidia.o__Bacteroidales.f__Marinifilaceae.g__Butyricimonas	2.45826	-
d__Bacteria.p__Firmicutes.c__Clostridia.o__Oscillospirales.f__Ruminococcaceae.g__Subdoligranulum	5.03128	-
d__Bacteria.p__Proteobacteria.c__Gammaproteobacteria.o__Burkholderiales.f__Neisseriaceae	1.86781	-
d__Bacteria.p__Firmicutes.c__Clostridia.o__Peptostreptococcales_Tissierellales	3.56475	-
d__Bacteria.p__Deinococcota.c__Deinococci.o__Deinococcales.f__Deinococcaceae	0	-
d__Bacteria.p__Firmicutes.c__Clostridia.o__Oscillospirales.f__Oscillospiraceae.__	2.89295	-
d__Bacteria.p__Firmicutes.c__Clostridia.o__Lachnospirales.f__Lachnospiraceae.g__Lachnospiraceae_NC2004_group	0.578317	-
d__Bacteria.p__Proteobacteria.c__Alphaproteobacteria.o__Sphingomonadales.f__Sphingomonadaceae.g__Sphingobium	1.25785	-
d__Archaea.p__Euryarchaeota.c__Methanobacteria.o__Methanobacteriales	2.64841	-
d__Bacteria.p__Firmicutes.c__Clostridia.o__Lachnospirales.f__Lachnospiraceae.g__Blautia	4.7488	-
d__Bacteria.p__Cyanobacteria.c__Vampirivibrionia.o__Gastranaerophilales	1.86903	-
d__Bacteria.p__Firmicutes.c__Bacilli.__	0.978166	-
d__Bacteria.p__Actinobacteriota.c__Actinobacteria.o__Micromonosporales.f__Micromonosporaceae.__	0	-
d__Bacteria.p__Firmicutes.c__Clostridia.o__Peptostreptococcales_Tissierellales.f__Peptostreptococcaceae.g__Paeniclostridium	1.79714	-
d__Bacteria.p__Actinobacteriota.c__Actinobacteria	4.51392	-
d__Bacteria.p__Firmicutes.c__Clostridia.o__Oscillospirales.f__Oscillospiraceae.g__Flavonifractor	3.37066	-
d__Bacteria.p__Proteobacteria.c__Alphaproteobacteria.o__Rhizobiales.f__Rhizobiaceae.g__Ochrobactrum	0	-
d__Bacteria.p__Proteobacteria.c__Alphaproteobacteria.o__Sphingomonadales.f__Sphingomonadaceae.__	0	-
d__Bacteria.p__Firmicutes.c__Clostridia.o__Lachnospirales.f__Lachnospiraceae.g__Lachnoclostridium	3.95288	-
d__Bacteria.p__Firmicutes.c__Clostridia.o__Oscillospirales.f__Ruminococcaceae.g__UBA1819	3.21403	-
d__Bacteria.p__Actinobacteriota.c__Coriobacteriia.o__Coriobacteriales.f__Eggerthellaceae.g__Adlercreutzia	2.70332	-
d__Bacteria.p__Firmicutes.c__Clostridia.o__Oscillospirales.__	1.82549	-
d__Archaea.p__Euryarchaeota.c__Methanobacteria.o__Methanobacteriales.f__Methanobacteriaceae	2.64841	-
d__Bacteria.p__Proteobacteria.c__Gammaproteobacteria.o__Burkholderiales.f__Oxalobacteraceae	1.63322	-
d__Bacteria.p__Proteobacteria.c__Gammaproteobacteria.o__Burkholderiales.f__Sutterellaceae.g__Parasutterella	3.77125	-
d__Bacteria.p__Firmicutes.c__Negativicutes.o__Veillonellales_Selenomonadales.f__Selenomonadaceae.g__Mitsuokella	3.10939	-
d__Bacteria.p__Deinococcota.c__Deinococci	0	-
d__Bacteria.p__Proteobacteria.c__Alphaproteobacteria.o__Sphingomonadales.f__Sphingomonadaceae.g__Novosphingobium	0	-
d__Bacteria.p__Proteobacteria.c__Gammaproteobacteria.o__Burkholderiales.f__Burkholderiaceae.g__Ralstonia	0	-
d__Bacteria.p__Verrucomicrobiota	3.33699	-
d__Bacteria.p__Proteobacteria.c__Gammaproteobacteria.o__Enterobacterales.f__Yersiniaceae	0	-
d__Bacteria.p__Firmicutes.c__Clostridia.o__Christensenellales.f__Christensenellaceae.g__Christensenella	1.37311	-
d__Bacteria.p__Firmicutes.c__Clostridia.o__Clostridiales.f__Clostridiaceae	3.30173	-
d__Bacteria.p__Firmicutes.c__Bacilli.o__Lactobacillales.f__P5D1_392.g__P5D1_392	0	-
d__Bacteria.p__Bacteroidota.c__Bacteroidia.o__Bacteroidales.f__Rikenellaceae	3.62119	-
d__Bacteria.p__Fusobacteriota.c__Fusobacteriia.o__Fusobacteriales.f__Leptotrichiaceae.g__Sneathia	1.28819	-
d__Bacteria.p__Proteobacteria.c__Alphaproteobacteria.o__Acetobacterales.f__Acetobacteraceae.g__Roseomonas	0	-
d__Bacteria.p__Firmicutes.c__Bacilli.o__Erysipelotrichales.f__Erysipelotrichaceae.g__Holdemania	2.34664	-
d__Bacteria.p__Firmicutes.c__Bacilli.o__Staphylococcales.f__Staphylococcaceae.g__Staphylococcus	1.93926	-
d__Bacteria.p__Bacteroidota.c__Bacteroidia.o__Bacteroidales.f__Prevotellaceae.g__Prevotella	3.38071	-
d__Bacteria.p__Actinobacteriota.c__Coriobacteriia.o__Coriobacteriales.f__Coriobacteriaceae.g__Enorma	2.18736	-
d__Bacteria.p__Proteobacteria.c__Alphaproteobacteria.o__Sphingomonadales.f__Sphingomonadaceae	1.25785	-
d__Bacteria.p__Firmicutes.c__Bacilli.o__Erysipelotrichales.f__Erysipelotrichaceae.g__Turicibacter	2.94813	-
d__Bacteria.p__Firmicutes.c__Clostridia.o__Christensenellales	3.29509	-
d__Bacteria.p__Firmicutes.c__Bacilli.o__Erysipelotrichales.f__Erysipelotrichaceae.g___Clostridium__innocuum_group	2.97168	-
d__Bacteria.p__Firmicutes.c__Bacilli.o__Lactobacillales.f__Carnobacteriaceae.g__Dolosigranulum	2.00282	-
d__Bacteria.p__Bacteroidota.c__Bacteroidia.o__Bacteroidales.f__Prevotellaceae.g__Prevotellaceae_Ga6A1_group	0	-
d__Bacteria.p__Firmicutes.c__Clostridia.o__Clostridia.f__Hungateiclostridiaceae	0	-
d__Bacteria.p__Cyanobacteria.c__Vampirivibrionia	1.86903	-
d__Bacteria.p__Desulfobacterota.c__Desulfovibrionia.o__Desulfovibrionales.f__Desulfovibrionaceae.g__Mailhella	0	-
d__Bacteria.p__Firmicutes.c__Clostridia.o__Lachnospirales.f__Lachnospiraceae.g__Agathobacter	4.39389	-
d__Bacteria.p__Bacteroidota.c__Bacteroidia.o__Bacteroidales.f__Barnesiellaceae.g__uncultured	1.99503	-
d__Bacteria.p__Firmicutes.c__Clostridia.o__Lachnospirales.f__Lachnospiraceae.g__Lachnospira	3.43865	-
d__Bacteria.p__Proteobacteria.c__Gammaproteobacteria.o__Burkholderiales.f__Neisseriaceae.g__Neisseria	1.41466	-
d__Bacteria.p__Firmicutes.c__Clostridia.o__Oscillospirales.f__Ruminococcaceae.__	3.97106	-
d__Bacteria.p__Spirochaetota.c__Brachyspirae.o__Brachyspirales.f__Brachyspiraceae	1.75679	-
d__Bacteria.p__Bacteroidota.c__Bacteroidia	5.15576	-
d__Bacteria.p__Firmicutes.c__Negativicutes.o__Veillonellales_Selenomonadales.f__Veillonellaceae.g__Megasphaera	3.71252	-
d__Bacteria.p__Firmicutes.c__Clostridia.o__Lachnospirales.f__Lachnospiraceae.g__Eisenbergiella	2.32351	-
d__Bacteria.p__Deinococcota.c__Deinococci.o__Deinococcales.f__Deinococcaceae.g__Deinococcus	0	-
d__Bacteria.p__Actinobacteriota.c__Coriobacteriia.o__Coriobacteriales.f__uncultured	0	-
d__Bacteria.p__Firmicutes.c__Clostridia.o__Oscillospirales.f__Ruminococcaceae.g__Paludicola	1.80963	-
d__Bacteria.p__Desulfobacterota.c__Desulfovibrionia.o__Desulfovibrionales.f__Desulfovibrionaceae.g__Bilophila	2.82263	-
d__Bacteria.p__Firmicutes.c__Bacilli.o__Erysipelotrichales.f__Erysipelatoclostridiaceae	4.36557	-
d__Bacteria.p__Firmicutes.c__Bacilli.o__Lactobacillales.__	1.62398	-
d__Bacteria.p__Firmicutes.c__Negativicutes.o__Acidaminococcales	4.33558	-
d__Bacteria.p__Fusobacteriota.c__Fusobacteriia.o__Fusobacteriales.f__Fusobacteriaceae	3.97266	-
d__Bacteria.p__Myxococcota	0	-
d__Bacteria.p__Proteobacteria.c__Alphaproteobacteria.o__Rhizobiales.f__Xanthobacteraceae.g__Bradyrhizobium	0	-
d__Bacteria.p__Firmicutes.c__Clostridia.o__Oscillospirales.f__Oscillospirales	0	-
d__Bacteria.p__Myxococcota.c__Myxococcia.o__Myxococcales.f__Myxococcaceae	0	-
d__Bacteria.p__Campilobacterota.c__Campylobacteria.o__Campylobacterales.f__Helicobacteraceae.g__Helicobacter	0	-
d__Eukaryota.p__Basidiomycota.c__Tremellomycetes.o__Cystofilobasidiales	0	-
d__Bacteria.p__Proteobacteria.c__Alphaproteobacteria.o__Sphingomonadales.f__Sphingomonadaceae.g__Sphingomonas	1.21836	-
d__Bacteria.p__Bacteroidota.c__Bacteroidia.o__Bacteroidales.f__Tannerellaceae	4.12313	-
d__Bacteria.p__Firmicutes.c__Bacilli.o__Erysipelotrichales.f__Erysipelotrichaceae.g__Dielma	0.987164	-
d__Bacteria.p__Firmicutes.c__Clostridia.o__uncultured.f__uncultured.g__uncultured	0.498614	-
d__Bacteria.p__Synergistota.c__Synergistia.o__Synergistales	1.7996	-
d__Bacteria.p__Firmicutes.c__Clostridia.o__Oscillospirales.f__Butyricicoccaceae.g__UCG_009	2.34532	-
d__Bacteria.p__Proteobacteria.c__Gammaproteobacteria.o__Enterobacterales.f__Enterobacteriaceae.g__Citrobacter	2.94138	-
d__Bacteria.p__Firmicutes.c__Clostridia.o__Peptostreptococcales_Tissierellales.f__Peptostreptococcaceae.g__Peptoclostridium	0	-
d__Bacteria.p__Bacteroidota	5.15576	-
d__Bacteria.p__Firmicutes.c__Bacilli.o__Bacillales.f__Bacillaceae.g__Anaerobacillus	0	-
d__Bacteria.p__Bacteroidota.c__Bacteroidia.o__Bacteroidales.f__Porphyromonadaceae.g__Porphyromonas	1.32959	-
d__Bacteria.p__Proteobacteria.c__Gammaproteobacteria.o__Burkholderiales.f__Comamonadaceae.g__Curvibacter	1.30383	-
d__Bacteria.p__Proteobacteria.c__Alphaproteobacteria.o__Rhizobiales.f__Rhizobiaceae.__	0	-
d__Bacteria.p__Firmicutes.c__Bacilli.o__Lactobacillales.__.__	1.62398	-
d__Bacteria.p__Actinobacteriota.c__Actinobacteria.o__Propionibacteriales.f__Propionibacteriaceae.g__Cutibacterium	2.31086	-
d__Bacteria.p__Actinobacteriota.c__Coriobacteriia.o__Coriobacteriales.f__Eggerthellaceae.__	0	-
d__Bacteria.p__Bacteroidota.c__Bacteroidia.o__Bacteroidales.f__Prevotellaceae.g__Alloprevotella	2.40359	-
d__Bacteria.p__Actinobacteriota.c__Coriobacteriia.o__Coriobacteriales.f__Eggerthellaceae.g__Slackia	3.42073	-
d__Bacteria.p__Actinobacteriota.c__Actinobacteria.o__Micrococcales.f__Microbacteriaceae	1.21646	-
d__Archaea.p__Euryarchaeota.c__Methanobacteria	2.64841	-
d__Bacteria.p__Bacteroidota.c__Bacteroidia.o__Sphingobacteriales.f__Sphingobacteriaceae	1.21646	-
d__Bacteria.p__Firmicutes.c__Clostridia.o__Oscillospirales.f__Ruminococcaceae.g___Eubacterium__siraeum_group	3.04405	-
d__Bacteria.p__Firmicutes.c__Clostridia.o__Lachnospirales.f__Lachnospiraceae.g__Lachnospiraceae_FCS020_group	2.7534	-
d__Bacteria.p__Firmicutes.c__Clostridia.o__Lachnospirales.f__Lachnospiraceae.g__Johnsonella	0	-
d__Bacteria.p__Firmicutes.c__Bacilli.o__Lactobacillales.f__Enterococcaceae	2.77803	-
d__Bacteria.p__Proteobacteria.c__Gammaproteobacteria.o__Enterobacterales.f__Enterobacteriaceae.g__Franconibacter	1.747	-
d__Bacteria.p__Synergistota.c__Synergistia.o__Synergistales.f__Synergistaceae	1.7996	-
d__Bacteria.p__Desulfobacterota.c__Desulfovibrionia.o__Desulfovibrionales.f__Desulfovibrionaceae	2.88625	-
d__Bacteria.p__Bacteroidota.c__Bacteroidia.o__Chitinophagales.f__Chitinophagaceae	0	-
d__Bacteria.p__Proteobacteria.c__Alphaproteobacteria.o__Caulobacterales.f__Caulobacteraceae.g__Brevundimonas	2.24249	-
d__Bacteria.p__Firmicutes.c__Clostridia.o__Oscillospirales.f__UCG_010	2.94665	-
d__Bacteria.p__Firmicutes.c__Clostridia.o__Christensenellales.f__Christensenellaceae.g__Christensenellaceae	1.70067	-
d__Bacteria.p__Firmicutes.c__Clostridia.o__Christensenellales.f__Christensenellaceae.__	1.5284	-
d__Bacteria.p__Actinobacteriota.c__Actinobacteria.o__Propionibacteriales.f__Propionibacteriaceae.g__Pseudopropionibacterium	1.10818	-
d__Bacteria.p__Synergistota	1.7996	-
d__Bacteria.p__Firmicutes.c__Clostridia.o__Lachnospirales.f__Lachnospiraceae.g__Lachnospiraceae_ND3007_group	2.31592	-
d__Bacteria.p__Firmicutes.c__Bacilli.o__Erysipelotrichales.f__Erysipelotrichaceae.g__Dubosiella	0	-
d__Bacteria.p__Fusobacteriota.c__Fusobacteriia.o__Fusobacteriales.f__Leptotrichiaceae	1.28819	-
d__Archaea.__.__	1.76777	-
d__Bacteria.p__Proteobacteria.c__Gammaproteobacteria.o__Enterobacterales.f__Enterobacteriaceae.g__Escherichia_Shigella	5.34226	-
d__Bacteria.p__Bacteroidota.c__Bacteroidia.o__Flavobacteriales.f__Flavobacteriaceae.g__Capnocytophaga	0	-
d__Bacteria.p__Firmicutes.c__Clostridia.o__Oscillospirales.f__Ruminococcaceae.g__Anaerotruncus	2.23416	-
d__Bacteria.p__Proteobacteria.c__Gammaproteobacteria.o__Pseudomonadales	2.47878	-
d__Bacteria.p__Firmicutes.c__Negativicutes.o__Veillonellales_Selenomonadales.f__Selenomonadaceae.g__Megamonas	4.72542	-
d__Bacteria.p__Synergistota.c__Synergistia	1.7996	-
d__Bacteria.p__Firmicutes.c__Bacilli.o__Erysipelotrichales.f__Erysipelotrichaceae.g__Faecalitalea	3.33678	-
d__Bacteria.p__Proteobacteria.c__Gammaproteobacteria.o__Pasteurellales.f__Pasteurellaceae.g__Basfia	0	-
d__Bacteria.p__Firmicutes.c__Clostridia.o__Peptostreptococcales_Tissierellales.f__Peptostreptococcaceae.g__Intestinibacter	2.3028	-
d__Bacteria.p__Chloroflexi	0	-
d__Bacteria.p__Firmicutes.c__Bacilli.o__Erysipelotrichales.f__Erysipelatoclostridiaceae.g__UCG_004	2.07176	-
d__Bacteria.p__Firmicutes.c__Bacilli.__.__	0.978166	-
d__Bacteria.p__Firmicutes.c__Clostridia.o__Peptococcales	2.5151	-
d__Bacteria.p__Actinobacteriota.c__Actinobacteria.o__Bifidobacteriales.f__Bifidobacteriaceae.g__Alloscardovia	0	-
d__Bacteria.p__Firmicutes.c__Clostridia.o__Oscillospirales.f__Oscillospiraceae.g__Oscillibacter	3.16865	-
d__Bacteria.p__Actinobacteriota.c__Coriobacteriia.o__Coriobacteriales.f__Eggerthellaceae.g__Paraeggerthella	0.566109	-
d__Bacteria.p__Bacteroidota.c__Bacteroidia.o__Bacteroidales.f__Tannerellaceae.g__Parabacteroides	4.12186	-
d__Bacteria.p__Firmicutes.c__Negativicutes.o__Veillonellales_Selenomonadales.f__Veillonellaceae.g__Veillonella	3.61462	-
d__Bacteria.p__Deinococcota	0	-
d__Bacteria.p__Proteobacteria.c__Alphaproteobacteria.o__Rhodospirillales.f__uncultured.g__uncultured	2.73505	-
d__Bacteria.p__Firmicutes.c__Bacilli.o__Izemoplasmatales.f__Izemoplasmatales.g__Izemoplasmatales	0.9192	-
d__Bacteria.p__Desulfobacterota	2.88625	-
d__Bacteria.p__Firmicutes.c__Bacilli.o__Lactobacillales.f__Enterococcaceae.g__Enterococcus	2.77803	-
d__Bacteria.p__Firmicutes.c__Clostridia.o__Oscillospirales.f__Oscillospiraceae.g__Oscillospira	2.12279	-
d__Bacteria.p__Firmicutes.c__Clostridia.o__Oscillospirales.f__Oscillospiraceae.g__UCG_002	3.93065	-
d__Bacteria.p__Firmicutes.c__Clostridia.o__Oscillospirales.f__Ruminococcaceae.g__Candidatus_Soleaferrea	2.08152	-
d__Bacteria.p__Firmicutes.c__Clostridia.o__Oscillospirales.f__Oscillospiraceae.g__UCG_007	1.84389	-
d__Bacteria.p__Firmicutes.c__Clostridia.o__Oscillospirales.f__Oscillospiraceae.g__UCG_005	2.81606	-
d__Bacteria.p__Proteobacteria.c__Alphaproteobacteria.o__Rickettsiales.f__Mitochondria	1.11604	-
d__Bacteria.p__Firmicutes.c__Clostridia.o__Oscillospirales.f__Ruminococcaceae.g__CAG_352	3.22946	-
d__Bacteria.p__Firmicutes.c__Bacilli.o__Erysipelotrichales.f__Erysipelatoclostridiaceae.g__Catenibacterium	2.69392	-
d__Bacteria.p__Bacteroidota.c__Bacteroidia.o__Bacteroidales.f__uncultured	0	-
d__Bacteria.p__Firmicutes.c__Negativicutes.o__Veillonellales_Selenomonadales.f__Selenomonadaceae.g__Selenomonas	0	-
d__Bacteria.p__Proteobacteria.c__Gammaproteobacteria.o__Enterobacterales.f__Enterobacteriaceae.g__Enterobacter	4.0731	-
d__Bacteria.p__Firmicutes.c__Bacilli.o__Erysipelotrichales.f__Erysipelotrichaceae.g__Allobaculum	2.29706	-
d__Bacteria.p__Bacteroidota.c__Bacteroidia.o__Flavobacteriales.f__Flavobacteriaceae	1.19506	-
d__Archaea.p__Nanoarchaeota	0	-
d__Bacteria.p__Proteobacteria.c__Alphaproteobacteria.o__Sphingomonadales	1.25785	-
d__Bacteria.p__Synergistota.c__Synergistia.o__Synergistales.f__Synergistaceae.g__Cloacibacillus	1.72946	-
d__Bacteria.p__Firmicutes.c__Clostridia.o__Lachnospirales.f__Lachnospiraceae.g__Stomatobaculum	1.18736	-
d__Bacteria.p__Synergistota.c__Synergistia.o__Synergistales.f__Synergistaceae.g__Synergistes	0.973211	-
d__Bacteria.p__Firmicutes.c__Clostridia.o__uncultured	0.498614	-
d__Bacteria.p__Firmicutes.c__Clostridia.o__Lachnospirales.f__Lachnospiraceae.g__Butyrivibrio	2.20031	-
d__Bacteria.p__Campilobacterota.c__Campylobacteria.o__Campylobacterales.f__Campylobacteraceae	0	-
d__Bacteria.p__Actinobacteriota.c__Actinobacteria.o__Propionibacteriales.f__Nocardioidaceae	0	-
d__Bacteria.p__Proteobacteria.c__Gammaproteobacteria.o__Cardiobacteriales	0	-
d__Bacteria.p__Firmicutes.c__Negativicutes.o__Veillonellales_Selenomonadales.f__Veillonellaceae.g__Negativicoccus	0	-
d__Bacteria.p__Firmicutes.c__Clostridia.o__Oscillospirales.f__Butyricicoccaceae.g__Butyricicoccus	3.85484	-
d__Bacteria.p__Firmicutes.c__Bacilli.o__Erysipelotrichales.f__Erysipelotrichaceae.g__Erysipelotrichaceae_UCG_006	0	-
d__Bacteria.p__Proteobacteria.c__Gammaproteobacteria.o__Burkholderiales.f__Sutterellaceae	3.8093	-
d__Bacteria.p__Proteobacteria.c__Alphaproteobacteria.o__Rhodobacterales.f__Rhodobacteraceae	0	-
d__Bacteria.p__Fusobacteriota.c__Fusobacteriia.o__Fusobacteriales.f__Fusobacteriaceae.g__Fusobacterium	3.97266	-
d__Bacteria.p__Deinococcota.c__Deinococci.o__Deinococcales	0	-
d__Bacteria.p__Campilobacterota.c__Campylobacteria	0	-
d__Bacteria.p__Spirochaetota.c__Brachyspirae.o__Brachyspirales.f__Brachyspiraceae.g__Brachyspira	1.75679	-
d__Bacteria.p__Firmicutes.c__Bacilli.o__Paenibacillales	0	-
d__Bacteria.p__Firmicutes.c__Clostridia.o__Lachnospirales.f__Lachnospiraceae.g__Fusicatenibacter	3.93067	-
d__Bacteria.p__Actinobacteriota.c__Coriobacteriia.o__Coriobacteriales.f__Atopobiaceae	2.49299	-
d__Bacteria.p__Proteobacteria.c__Alphaproteobacteria.o__Rhizobiales	0.870092	-
d__Bacteria.p__Bacteroidota.c__Bacteroidia.o__Bacteroidales.f__Prevotellaceae	3.40831	-
d__Bacteria.p__Actinobacteriota.c__Actinobacteria.o__Bifidobacteriales.f__Bifidobacteriaceae	4.48574	-
d__Bacteria.p__Myxococcota.c__Myxococcia.o__Myxococcales.f__Myxococcaceae.g__P3OB_42	0	-
d__Archaea.__.__.__	1.76777	-
d__Bacteria.p__Firmicutes.c__Bacilli.o__Lactobacillales.f__Aerococcaceae.g__Abiotrophia	2.02044	-
d__Bacteria.p__Firmicutes.c__Clostridia.o__Peptostreptococcales_Tissierellales.f__Peptostreptococcales_Tissierellales.g__Fenollaria	1.68613	-
d__Bacteria.p__Desulfobacterota.c__Desulfovibrionia	2.88625	-
d__Bacteria.p__Firmicutes.c__Clostridia.o__Clostridia_vadinBB60_group	1.46202	-
d__Bacteria.p__Firmicutes.c__Negativicutes.o__Veillonellales_Selenomonadales.f__Veillonellaceae.g__Anaeroglobus	0	-
d__Bacteria.p__Campilobacterota.c__Campylobacteria.o__Campylobacterales.f__Helicobacteraceae	0	-
d__Bacteria.p__Proteobacteria.c__Gammaproteobacteria.o__Pasteurellales.f__Pasteurellaceae	3.05435	-
d__Bacteria.p__Firmicutes.c__Clostridia.o__Lachnospirales.f__Lachnospiraceae.g___Eubacterium__oxidoreducens_group	0.997126	-
d__Bacteria.p__Firmicutes.c__Clostridia.o__Oscillospirales.f___Eubacterium__coprostanoligenes_group.g___Eubacterium__coprostanoligenes_group	4.21781	-
d__Bacteria.p__Bacteroidota.c__Bacteroidia.o__Bacteroidales.f__Prevotellaceae.g__uncultured	2.00799	-
d__Bacteria.p__Firmicutes.c__Clostridia.o__Clostridiales.f__Clostridiaceae.__	0	-
d__Bacteria.p__Actinobacteriota.c__Actinobacteria.o__Corynebacteriales.f__Corynebacteriaceae.g__Corynebacterium	2.41303	-
d__Bacteria.p__Actinobacteriota.c__Actinobacteria.o__Bifidobacteriales	4.48574	-
d__Bacteria.p__Firmicutes.c__Clostridia.o__Oscillospirales.f__Ruminococcaceae.g__DTU089	2.17062	-
d__Bacteria.p__Firmicutes.c__Clostridia.o__Oscillospirales.f__Ruminococcaceae.g__Negativibacillus	2.94529	-
d__Bacteria.p__Firmicutes.c__Clostridia.o__Oscillospirales.f__Oscillospiraceae.g__Pseudoflavonifractor	0	-
d__Bacteria.p__Firmicutes.c__Clostridia.o__Oscillospirales.f__Ruminococcaceae.g__Anaerofilum	0.743611	-
d__Bacteria.p__Firmicutes.c__Bacilli.o__Lactobacillales.f__Carnobacteriaceae.g__Carnobacterium	0	-
d__Bacteria.p__Actinobacteriota.c__Coriobacteriia.o__Coriobacteriales.f__Coriobacteriaceae.g__Collinsella	4.13104	-
d__Bacteria.p__Fusobacteriota	3.97355	-
d__Bacteria.p__Firmicutes.c__Clostridia.o__Oscillospirales.f__UCG_010.g__UCG_010	2.94665	-
d__Bacteria.p__Proteobacteria.c__Gammaproteobacteria.o__Pasteurellales.f__Pasteurellaceae.g__Haemophilus	3.05435	-
d__Bacteria.p__Firmicutes.c__Bacilli.o__RF39	2.26635	-
d__Bacteria.p__Desulfobacterota.c__Desulfovibrionia.o__Desulfovibrionales.f__Desulfovibrionaceae.g__uncultured	1.70103	-
d__Bacteria.p__Proteobacteria.c__Gammaproteobacteria.o__Pseudomonadales.f__Pseudomonadaceae	2.16915	-
d__Bacteria.p__Actinobacteriota.c__Coriobacteriia.o__Coriobacteriales.f__Eggerthellaceae.g__Gordonibacter	1.83461	-
d__Bacteria.p__Firmicutes.c__Clostridia.o__Clostridia.f__Hungateiclostridiaceae.__	0	-
d__Bacteria.p__Verrucomicrobiota.c__Chlamydiae.o__Chlamydiales	0	-
d__Bacteria.p__Actinobacteriota.c__Actinobacteria.o__Propionibacteriales.f__Propionibacteriaceae.g__Propionibacterium	0	-
d__Bacteria.__	2.51091	-
d__Bacteria.p__Firmicutes.c__Clostridia.o__Lachnospirales.f__Lachnospiraceae.g___Eubacterium__fissicatena_group	1.69407	-
d__Bacteria.p__Firmicutes.c__Clostridia.o__Lachnospirales.f__Lachnospiraceae.g__CHKCI001	1.49831	-
d__Bacteria.p__Bacteroidota.c__Bacteroidia.o__Bacteroidales.f__Marinifilaceae.g__Odoribacter	2.73249	-
d__Bacteria.p__Firmicutes.c__Clostridia.o__Oscillospirales.f__Oscillospiraceae.g__UCG_003	2.81971	-
d__Bacteria.p__Bacteroidota.c__Bacteroidia.o__Sphingobacteriales.f__Sphingobacteriaceae.g__Nubsella	1.21646	-
d__Bacteria.p__Bacteroidota.c__Bacteroidia.o__Bacteroidales	5.15576	-
d__Bacteria.p__Firmicutes.c__Clostridia.o__Peptostreptococcales_Tissierellales.f__Anaerovoracaceae.g__Family_XIII_AD3011_group	3.16997	-
d__Bacteria.p__Actinobacteriota.c__Actinobacteria.o__Actinomycetales.f__Actinomycetaceae.g__Varibaculum	0	-
d__Bacteria.p__Cyanobacteria.c__Cyanobacteriia.o__Cyanobacteriales.__	0	-
d__Bacteria.p__Proteobacteria.c__Gammaproteobacteria.o__Cardiobacteriales.f__Cardiobacteriaceae	0	-
d__Bacteria.p__Firmicutes.c__Clostridia.o__Peptostreptococcales_Tissierellales.f__Peptostreptococcales_Tissierellales.g__Anaerococcus	1.97663	-
d__Bacteria.p__Spirochaetota	1.75679	-
d__Bacteria.p__Firmicutes.c__Clostridia.o__Oscillospirales.f___Eubacterium__coprostanoligenes_group	4.21781	-
d__Bacteria.p__Firmicutes.c__Clostridia.o__Lachnospirales.f__Lachnospiraceae.g__Lactonifactor	2.16721	-
d__Bacteria.p__Firmicutes.c__Bacilli.o__Erysipelotrichales.f__Erysipelatoclostridiaceae.g__Candidatus_Stoquefichus	0	-
d__Bacteria.p__Verrucomicrobiota.c__Chlamydiae.o__Chlamydiales.f__Parachlamydiaceae.__	0	-
d__Bacteria.p__Desulfobacterota.c__Desulfovibrionia.o__Desulfovibrionales	2.88625	-
d__Bacteria.p__Actinobacteriota.c__Actinobacteria.o__Micrococcales.f__Micrococcaceae.g__Rothia	2.47236	-
d__Bacteria.p__Firmicutes.c__Clostridia.o__Christensenellales.f__Christensenellaceae.g__Catabacter	1.28987	-
d__Bacteria.p__Cyanobacteria.c__Cyanobacteriia.o__Cyanobacteriales.__.__	0	-
d__Bacteria.p__Firmicutes.c__Bacilli.o__Lactobacillales.f__Leuconostocaceae.g__Weissella	2.6996	-
d__Bacteria.p__Firmicutes.c__Clostridia.o__Clostridia_vadinBB60_group.f__Clostridia_vadinBB60_group.g__Clostridia_vadinBB60_group	1.46202	-
d__Bacteria.p__Proteobacteria.c__Gammaproteobacteria.o__Burkholderiales.f__Sutterellaceae.g__Sutterella	2.73301	-
d__Bacteria.p__Firmicutes.c__Clostridia.o__Peptostreptococcales_Tissierellales.f__Peptostreptococcales_Tissierellales	2.66279	-
d__Bacteria.p__Firmicutes.c__Bacilli.__.__.__	0.978166	-
d__Bacteria.p__Proteobacteria.c__Gammaproteobacteria.o__Burkholderiales.f__Comamonadaceae.g__Acidovorax	0	-
d__Bacteria.p__Actinobacteriota.c__Actinobacteria.o__Propionibacteriales.f__Nocardioidaceae.g__Nocardioides	0	-
d__Bacteria.p__Firmicutes.c__Clostridia.o__Clostridia_UCG_014	4.21374	-
d__Bacteria.p__Myxococcota.c__Myxococcia.o__Myxococcales	0	-
d__Bacteria.p__Proteobacteria.c__Gammaproteobacteria.o__Burkholderiales	3.81232	-
d__Bacteria.p__Firmicutes.c__Clostridia.o__Lachnospirales.f__Lachnospiraceae.g__Roseburia	3.64729	-
d__Bacteria.p__Firmicutes.c__Clostridia.o__Peptostreptococcales_Tissierellales.f__Peptostreptococcales_Tissierellales.g__Peptoniphilus	2.41897	-
d__Bacteria.p__Firmicutes.c__Clostridia.o__Peptostreptococcales_Tissierellales.f__Anaerovoracaceae.g___Eubacterium__nodatum_group	1.7408	-
d__Bacteria.p__Firmicutes.c__Clostridia.o__Oscillospirales.f__Ruminococcaceae.g__uncultured	3.01847	-
d__Bacteria.p__Firmicutes.c__Clostridia.o__uncultured.f__uncultured	0.498614	-
d__Bacteria.p__Proteobacteria.c__Gammaproteobacteria.o__Aeromonadales.f__Succinivibrionaceae.g__Succinatimonas	1.54119	-
d__Bacteria.p__Proteobacteria.c__Alphaproteobacteria.o__Acetobacterales.f__Acetobacteraceae	0	-
d__Bacteria.p__Firmicutes.c__Clostridia.o__Monoglobales	4.08988	-
d__Bacteria.p__Firmicutes.c__Clostridia.o__Lachnospirales.f__Lachnospiraceae.g___Ruminococcus__gauvreauii_group	3.31592	-
d__Bacteria.p__Actinobacteriota.c__Actinobacteria.o__Micrococcales.f__Microbacteriaceae.__	1.21646	-
d__Bacteria.p__Firmicutes.c__Clostridia.o__Peptostreptococcales_Tissierellales.f__Anaerovoracaceae.g__Family_XIII_UCG_001	2.02134	-
d__Bacteria.p__Firmicutes.c__Clostridia.o__Lachnospirales.f__Lachnospiraceae.g___Ruminococcus__gnavus_group	4.03782	-
d__Bacteria.p__Proteobacteria.c__Gammaproteobacteria.o__Enterobacterales.f__Enterobacteriaceae.__	4.7617	-
d__Bacteria.p__Actinobacteriota.c__Coriobacteriia.o__Coriobacteriales.f__Atopobiaceae.g__uncultured	0	-
d__Bacteria.p__Firmicutes.c__Clostridia.o__Lachnospirales.f__Defluviitaleaceae	2.09427	-
d__Bacteria.p__Actinobacteriota.c__Actinobacteria.o__Micromonosporales	0	-
d__Bacteria.p__Proteobacteria.c__Gammaproteobacteria.o__Pseudomonadales.f__Moraxellaceae	2.18618	-
d__Bacteria.p__Firmicutes.c__Bacilli.o__Lactobacillales.f__Lactobacillaceae.g__Pediococcus	0	-
d__Bacteria.p__Firmicutes.c__Clostridia.o__Peptostreptococcales_Tissierellales.f__Anaerovoracaceae.__	2.4298	-
d__Bacteria.p__Firmicutes.c__Clostridia.o__Lachnospirales.f__Lachnospiraceae.g__GCA_900066575	2.17935	-
d__Bacteria.p__Firmicutes.c__Clostridia.o__Monoglobales.f__Monoglobaceae.g__Monoglobus	4.08988	-
d__Bacteria.p__Cyanobacteria.c__Cyanobacteriia.o__Chloroplast.f__Chloroplast	1.15722	-
d__Bacteria.p__Firmicutes.c__Clostridia.o__Christensenellales.f__Christensenellaceae	3.29509	-
d__Bacteria.p__Firmicutes.c__Bacilli.o__Erysipelotrichales.f__Erysipelotrichaceae.g__Merdibacter	1.94384	-
d__Bacteria.p__Fusobacteriota.c__Fusobacteriia	3.97355	-
d__Bacteria.p__Actinobacteriota.c__Coriobacteriia.o__Coriobacteriales.f__Atopobiaceae.g__Libanicoccus	0	-
d__Bacteria.p__Firmicutes.c__Clostridia.o__Lachnospirales.f__Lachnospiraceae.g__Howardella	1.65455	-
d__Bacteria.p__Proteobacteria.c__Gammaproteobacteria.o__Pasteurellales	3.05435	-
d__Bacteria.p__Firmicutes.c__Bacilli.o__Lactobacillales.f__P5D1_392	0	-
d__Archaea.p__Euryarchaeota	2.64841	-
d__Bacteria.p__Bacteroidota.c__Bacteroidia.o__Bacteroidales.f__Bacteroidaceae.g__Bacteroides	5.11041	-
d__Bacteria.p__Patescibacteria.c__Saccharimonadia.o__Saccharimonadales.f__Saccharimonadaceae.__	0	-
d__Bacteria.p__Firmicutes.c__Bacilli.o__Staphylococcales.f__Staphylococcaceae	1.93926	-
d__Bacteria.p__Campilobacterota.c__Campylobacteria.o__Campylobacterales	0	-
d__Bacteria.p__Firmicutes	5.80569	-
d__Bacteria.p__Firmicutes.c__Clostridia.o__Eubacteriales.f__Anaerofustaceae.g__Anaerofustis	2.04139	-
d__Archaea.__.__.__.__.__	1.76777	-
d__Bacteria.p__Bacteroidota.c__Bacteroidia.o__Bacteroidales.f__Porphyromonadaceae	1.32959	-
d__Bacteria.p__Cyanobacteria.c__Cyanobacteriia.o__Cyanobacteriales.f__Chroococcidiopsaceae.g__uncultured	1.30191	-
d__Bacteria.p__Firmicutes.c__Clostridia.o__Lachnospirales.f__Lachnospiraceae.g__Moryella	1.94373	-
d__Bacteria.p__Firmicutes.c__Clostridia.o__Peptococcales.f__Peptococcaceae	2.5151	-
d__Bacteria.p__Firmicutes.c__Clostridia.o__Peptostreptococcales_Tissierellales.f__Peptostreptococcaceae	3.37215	-
d__Bacteria.p__Bacteroidota.c__Bacteroidia.o__Bacteroidales.f__Muribaculaceae	1.74891	-
d__Bacteria.p__Synergistota.c__Synergistia.o__Synergistales.f__Synergistaceae.g__Pyramidobacter	0	-
d__Archaea.__	1.76777	-
d__Bacteria.p__Bacteroidota.c__Bacteroidia.o__Flavobacteriales	1.19506	-
d__Bacteria.p__Proteobacteria.c__Alphaproteobacteria.o__Rickettsiales	1.11604	-
d__Bacteria.p__Firmicutes.c__Clostridia.o__Lachnospirales.f__Lachnospiraceae.g__GCA_900066755	1.07404	-
d__Bacteria.p__Proteobacteria.c__Gammaproteobacteria.o__Burkholderiales.f__Comamonadaceae	1.30383	-
d__Bacteria.p__Firmicutes.c__Bacilli.o__Izemoplasmatales.f__Izemoplasmatales	0.9192	-
d__Bacteria.p__Actinobacteriota.c__Coriobacteriia.o__Coriobacteriales.__	0.767459	-
d__Bacteria.p__Patescibacteria.c__Saccharimonadia.o__Saccharimonadales.f__Saccharimonadaceae.g__Candidatus_Saccharimonas	1.46377	-
d__Bacteria.p__Firmicutes.c__Clostridia.o__Oscillospirales.f__Ruminococcaceae.g__Caproiciproducens	0	-
d__Bacteria.p__Firmicutes.c__Bacilli.o__Erysipelotrichales.f__Erysipelatoclostridiaceae.g__Coprobacillus	2.17421	-
d__Bacteria.p__Proteobacteria.c__Alphaproteobacteria.o__Rhizobiales.f__Xanthobacteraceae.__	0.870092	-
d__Bacteria.p__Firmicutes.c__Clostridia.o__Oscillospirales.f__Oscillospiraceae.g__Colidextribacter	2.85448	-
d__Bacteria.__.__.__.__	2.51091	-
d__Bacteria.p__Bacteroidota.c__Bacteroidia.o__Bacteroidales.f__Prevotellaceae.g__Paraprevotella	2.48538	-
d__Bacteria.p__Proteobacteria.c__Gammaproteobacteria.o__Enterobacterales.f__Hafniaceae	0.548195	-
d__Bacteria.p__Proteobacteria.c__Alphaproteobacteria.o__Caulobacterales	2.24249	-
d__Bacteria.p__Firmicutes.c__Clostridia.o__Clostridia	0	-
d__Bacteria.p__Firmicutes.c__Clostridia.o__Lachnospirales.f__Lachnospiraceae.g__Shuttleworthia	0.657957	-
d__Bacteria.p__Firmicutes.c__Clostridia.o__Clostridia_UCG_014.f__Clostridia_UCG_014	4.21374	-
d__Bacteria.p__Verrucomicrobiota.c__Verrucomicrobiae.o__Verrucomicrobiales	3.33699	-
d__Bacteria.p__Firmicutes.c__Clostridia.o__Peptostreptococcales_Tissierellales.f__Peptostreptococcales_Tissierellales.g__Ezakiella	0	-
d__Bacteria.p__Firmicutes.c__Bacilli.o__Erysipelotrichales.f__Erysipelotrichaceae.g__Bulleidia	0	-
d__Bacteria.p__Proteobacteria.c__Gammaproteobacteria.o__Enterobacterales	5.38863	-
d__Bacteria.p__Firmicutes.c__Bacilli.o__Lactobacillales.f__Aerococcaceae	2.02044	-
d__Bacteria.p__Actinobacteriota.c__Coriobacteriia.o__Coriobacteriales.f__Eggerthellaceae.g__CHKCI002	0.696096	-
d__Bacteria.p__Bacteroidota.c__Bacteroidia.o__Bacteroidales.f__Barnesiellaceae	2.96392	-
d__Bacteria.p__Actinobacteriota.c__Actinobacteria.o__Corynebacteriales.f__Nocardiaceae.g__Gordonia	0	-
d__Bacteria.p__Fusobacteriota.c__Fusobacteriia.o__Fusobacteriales	3.97355	-
d__Bacteria.p__Actinobacteriota.c__Coriobacteriia.o__Coriobacteriales.f__Eggerthellaceae.g__uncultured	2.32916	-
d__Bacteria.p__Firmicutes.c__Bacilli.o__Paenibacillales.f__Paenibacillaceae.g__Paenibacillus	0	-
d__Bacteria.p__Firmicutes.c__Clostridia.o__Lachnospirales.f__Lachnospiraceae.g__uncultured	3.0198	-
d__Bacteria.p__Proteobacteria.c__Alphaproteobacteria.o__Rhodospirillales	2.73505	-
d__Bacteria.p__Firmicutes.c__Clostridia.o__Eubacteriales.f__Anaerofustaceae	2.04139	-
d__Bacteria.p__Cyanobacteria.c__Cyanobacteriia.o__Chloroplast	1.15722	-
d__Bacteria.p__Actinobacteriota.c__Coriobacteriia.o__Coriobacteriales.f__Coriobacteriales_Incertae_Sedis.g__Raoultibacter	1.28901	-
d__Bacteria.p__Firmicutes.c__Clostridia.o__Oscillospirales.f___Clostridium__methylpentosum_group	1.97337	-
d__Bacteria.p__Bacteroidota.c__Bacteroidia.o__Bacteroidales.f__Muribaculaceae.g__CAG_873	0	-
d__Bacteria.p__Actinobacteriota.c__Coriobacteriia.o__Coriobacteriales.__.__	0.767459	-
d__Bacteria.p__Proteobacteria.c__Gammaproteobacteria.o__Enterobacterales.f__Enterobacteriaceae	5.38863	-
d__Bacteria.p__Firmicutes.c__Clostridia.o__Lachnospirales.f__Defluviitaleaceae.g__Defluviitaleaceae_UCG_011	2.09427	-
d__Bacteria.p__Firmicutes.c__Clostridia.o__Oscillospirales.f___Clostridium__methylpentosum_group.g___Clostridium__methylpentosum_group	1.97337	-
d__Bacteria.p__Proteobacteria.c__Gammaproteobacteria.o__Enterobacterales.f__Enterobacteriaceae.g__Klebsiella	3.51737	-
d__Bacteria.p__Bacteroidota.c__Bacteroidia.o__Sphingobacteriales.f__Sphingobacteriaceae.g__Sphingobacterium	0	-
d__Bacteria.p__Actinobacteriota.c__Actinobacteria.o__Actinomycetales.f__Actinomycetaceae.g__Arcanobacterium	0	-
d__Eukaryota.p__Basidiomycota.c__Tremellomycetes.o__Cystofilobasidiales.f__Mrakiaceae	0	-
d__Bacteria.p__Actinobacteriota.c__Coriobacteriia.o__Coriobacteriales.f__Coriobacteriales_Incertae_Sedis	2.27668	-
d__Bacteria.p__Proteobacteria.c__Gammaproteobacteria.o__Xanthomonadales.f__Xanthomonadaceae	2.73774	-
d__Bacteria.p__Proteobacteria.c__Gammaproteobacteria.o__Enterobacterales.f__Morganellaceae.g__Proteus	0	-
d__Archaea.p__Euryarchaeota.c__Methanobacteria.o__Methanobacteriales.f__Methanobacteriaceae.g__Methanobrevibacter	2.64841	-
d__Bacteria.p__Verrucomicrobiota.c__Verrucomicrobiae.o__Verrucomicrobiales.f__Akkermansiaceae.g__Akkermansia	3.33699	-
d__Bacteria.__.__.__	2.51091	-
d__Bacteria.p__Actinobacteriota.c__Actinobacteria.o__Micrococcales.f__Brevibacteriaceae	0	-
d__Bacteria.p__Firmicutes.c__Clostridia.o__Lachnospirales.f__Lachnospiraceae.g___Eubacterium__xylanophilum_group	1.97674	-
d__Bacteria.p__Actinobacteriota.c__Actinobacteria.o__Corynebacteriales.f__Corynebacteriaceae.g__Lawsonella	1.73346	-
d__Bacteria.p__Firmicutes.c__Clostridia.o__Oscillospirales.f__Ruminococcaceae.g__Ruminococcus	3.33536	-
d__Bacteria.p__Desulfobacterota.c__Desulfovibrionia.o__Desulfovibrionales.f__Desulfovibrionaceae.g__Desulfovibrio	2.20177	-
d__Bacteria.p__Firmicutes.c__Clostridia.o__Eubacteriales.f__Eubacteriaceae.g__Eubacterium	2.36087	-
d__Bacteria.p__Bacteroidota.c__Bacteroidia.o__Bacteroidales.f__Prevotellaceae.g__Prevotellaceae_UCG_003	0.571157	-
d__Bacteria.p__Bacteroidota.c__Bacteroidia.o__Bacteroidales.f__Prevotellaceae.g__Prevotellaceae_UCG_001	1.20704	-
d__Bacteria.p__Firmicutes.c__Clostridia.o__Lachnospirales.f__Lachnospiraceae.g__Sellimonas	3.21418	-
d__Bacteria.p__Firmicutes.c__Bacilli.o__Izemoplasmatales	0.9192	-
d__Bacteria.p__Firmicutes.c__Negativicutes	4.89609	-
d__Bacteria.p__Firmicutes.c__Clostridia.o__Clostridiales.f__Clostridiaceae.g__Clostridium_sensu_stricto_1	3.30173	-
d__Bacteria.p__Firmicutes.c__Clostridia.o__Lachnospirales.f__Lachnospiraceae.g__UC5_1_2E3	2.48633	-
d__Bacteria.p__Firmicutes.c__Bacilli.o__Lactobacillales.f__Streptococcaceae.g__Lactococcus	1.55877	-
d__Bacteria.p__Actinobacteriota.c__Actinobacteria.o__Micrococcales.f__Micrococcaceae	2.49989	-
d__Bacteria.p__Firmicutes.c__Bacilli.o__Erysipelotrichales.f__Erysipelotrichaceae.__	0	-
d__Bacteria.p__Proteobacteria.c__Gammaproteobacteria.o__Burkholderiales.f__Oxalobacteraceae.__	0	-
d__Bacteria.p__Firmicutes.c__Bacilli.o__Erysipelotrichales.f__Erysipelotrichaceae.g__Faecalicoccus	0	-
d__Archaea.p__Nanoarchaeota.c__Nanoarchaeia	0	-
d__Bacteria.p__Cyanobacteria	2.03491	-
d__Bacteria.p__Proteobacteria.c__Alphaproteobacteria.o__Rhizobiales.f__Rhizobiaceae	0	-
d__Bacteria.p__Firmicutes.c__Bacilli.o__RF39.f__RF39.g__RF39	2.26635	-
d__Bacteria.p__Proteobacteria.c__Alphaproteobacteria	2.86607	-
d__Bacteria.p__Firmicutes.c__Clostridia.o__Oscillospirales.f__Oscillospirales.g__Hydrogenoanaerobacterium	0	-
d__Bacteria.p__Actinobacteriota.c__Actinobacteria.o__Corynebacteriales.f__Nocardiaceae	0	-
d__Bacteria.p__Firmicutes.c__Clostridia.o__Oscillospirales.f__Ruminococcaceae.g__Pygmaiobacter	0	-
d__Bacteria.p__Firmicutes.c__Clostridia.o__Lachnospirales.f__Lachnospiraceae.g__Lachnospiraceae_UCG_001	1.13205	-
d__Bacteria.p__Bacteroidota.c__Bacteroidia.o__Bacteroidales.f__Barnesiellaceae.g__Coprobacter	2.11935	-
d__Bacteria.p__Verrucomicrobiota.c__Chlamydiae.o__Chlamydiales.f__Parachlamydiaceae	0	-
d__Bacteria.p__Firmicutes.c__Clostridia.o__Christensenellales.f__Christensenellaceae.g__uncultured	2.19177	-
d__Bacteria.p__Firmicutes.c__Clostridia.o__Oscillospirales	5.5281	-
d__Bacteria.p__Firmicutes.c__Clostridia.o__Peptostreptococcales_Tissierellales.f__Peptostreptococcales_Tissierellales.g__Finegoldia	1.29174	-
d__Bacteria.p__Firmicutes.c__Clostridia.o__Oscillospirales.f__Ethanoligenenaceae.g__Acetanaerobacterium	1.7917	-
d__Bacteria.p__Bacteroidota.c__Bacteroidia.o__Bacteroidales.f__Muribaculaceae.g__Muribaculaceae	1.74891	-
d__Bacteria.p__Firmicutes.c__Clostridia.o__Lachnospirales.f__Lachnospiraceae.g__Tyzzerella	3.26315	-
d__Bacteria.p__Firmicutes.c__Clostridia.o__Eubacteriales.f__Eubacteriaceae	2.36087	-
d__Bacteria.p__Bacteroidota.c__Bacteroidia.o__Bacteroidales.f__uncultured.g__uncultured	0	-
d__Bacteria.p__Spirochaetota.c__Brachyspirae.o__Brachyspirales	1.75679	-
d__Bacteria.p__Proteobacteria.c__Alphaproteobacteria.o__Rhizobiales.f__Xanthobacteraceae	0.870092	-
d__Bacteria.p__Firmicutes.c__Clostridia.o__Lachnospirales.f__Lachnospiraceae.g__CAG_56	2.93965	-
d__Bacteria.p__Chloroflexi.c__Chloroflexia.o__Kallotenuales.f__Kallotenuaceae	0	-
d__Bacteria.p__Firmicutes.c__Bacilli.o__Erysipelotrichales.f__Erysipelotrichaceae.g__uncultured	0	-
d__Bacteria.p__Firmicutes.c__Bacilli.o__Bacillales.f__Bacillaceae	2.2536	-
d__Bacteria.p__Proteobacteria.c__Gammaproteobacteria.o__Aeromonadales	2.36802	-
d__Bacteria.p__Firmicutes.c__Clostridia.__.__.__	1.91753	-
d__Bacteria.p__Bacteroidota.c__Bacteroidia.o__Chitinophagales.f__Chitinophagaceae.g__Chitinophaga	0	-
d__Bacteria.p__Firmicutes.c__Bacilli.o__Bacillales.f__Bacillaceae.g__Bacillus	2.2536	-
d__Bacteria.p__Firmicutes.c__Clostridia.o__Lachnospirales.f__Lachnospiraceae.g__Frisingicoccus	1.5838	-
d__Bacteria.p__Verrucomicrobiota.c__Verrucomicrobiae.o__Verrucomicrobiales.f__Akkermansiaceae	3.33699	-
d__Bacteria.p__Firmicutes.c__Clostridia.o__Oscillospirales.f__uncultured	1.81311	-
d__Bacteria.p__Firmicutes.c__Bacilli.o__Erysipelotrichales.f__Erysipelotrichaceae.g__Erysipelotrichaceae	1.28023	-
d__Bacteria.p__Proteobacteria.c__Gammaproteobacteria.o__Burkholderiales.f__Neisseriaceae.g__uncultured	1.67921	-
d__Bacteria.p__Firmicutes.c__Clostridia.o__Lachnospirales.f__Lachnospiraceae.g__Marvinbryantia	2.41716	-
d__Bacteria.p__Firmicutes.c__Clostridia.o__Oscillospirales.f__Oscillospiraceae.g__V9D2013_group	0.872187	-
d__Bacteria.p__Firmicutes.c__Bacilli.o__Bacillales	2.2536	-
d__Bacteria.p__Proteobacteria.c__Gammaproteobacteria.o__Aeromonadales.f__Succinivibrionaceae	2.36802	-
d__Bacteria.p__Proteobacteria.c__Gammaproteobacteria.o__Xanthomonadales.f__Xanthomonadaceae.g__Lysobacter	2.73774	-
d__Bacteria.p__Firmicutes.c__Bacilli.o__Paenibacillales.f__Paenibacillaceae	0	-
d__Bacteria.p__Proteobacteria.c__Gammaproteobacteria.o__Burkholderiales.f__Burkholderiaceae	0	-
d__Bacteria.p__Firmicutes.c__Clostridia.o__Lachnospirales.f__Lachnospiraceae.g___Eubacterium__ventriosum_group	3.27998	-
d__Bacteria.p__Firmicutes.c__Clostridia.o__Peptostreptococcales_Tissierellales.f__Peptostreptococcaceae.g__Filifactor	0	-
d__Bacteria.p__Firmicutes.c__Clostridia.o__Lachnospirales.f__Lachnospiraceae.g__Lachnospiraceae_NK4A136_group	3.17334	-
d__Bacteria.p__Firmicutes.c__Clostridia.o__Lachnospirales.f__Lachnospiraceae	5.26708	-
d__Bacteria.p__Firmicutes.c__Clostridia.o__Peptostreptococcales_Tissierellales.f__Peptostreptococcales_Tissierellales.g__Parvimonas	1.54099	-
d__Bacteria.p__Firmicutes.c__Clostridia.o__Lachnospirales.f__Lachnospiraceae.g___Eubacterium__ruminantium_group	2.6834	-
d__Bacteria.p__Chloroflexi.c__Chloroflexia	0	-
d__Bacteria.p__Proteobacteria.c__Alphaproteobacteria.o__Rhodospirillales.f__uncultured	2.73505	-
d__Bacteria.p__Bacteroidota.c__Bacteroidia.o__Bacteroidales.f__Bacteroidaceae	5.11041	-
d__Bacteria.p__Actinobacteriota.c__Actinobacteria.o__Actinomycetales.f__Actinomycetaceae.__	0	-
d__Bacteria.p__Firmicutes.c__Clostridia.o__Oscillospirales.f__Ruminococcaceae	5.47314	-
d__Bacteria.p__Proteobacteria.c__Gammaproteobacteria.o__Pseudomonadales.f__Pseudomonadaceae.g__Pseudomonas	2.16915	-
d__Bacteria.p__Proteobacteria.c__Gammaproteobacteria.o__Pseudomonadales.f__Moraxellaceae.g__Enhydrobacter	2.18618	-
d__Bacteria.p__Proteobacteria.c__Alphaproteobacteria.o__Rhodobacterales.f__Rhodobacteraceae.g__Paracoccus	0	-
d__Bacteria.p__Fusobacteriota.c__Fusobacteriia.o__Fusobacteriales.f__Leptotrichiaceae.g__Leptotrichia	0	-
d__Bacteria.p__Bacteroidota.c__Bacteroidia.o__Sphingobacteriales	1.21646	-
d__Bacteria.p__Firmicutes.c__Clostridia.o__Oscillospirales.f__Butyricicoccaceae	3.86807	-
d__Bacteria.p__Firmicutes.c__Bacilli.o__Lactobacillales.f__Lactobacillaceae.g__Lactobacillus	2.48613	-
d__Bacteria.p__Proteobacteria.c__Alphaproteobacteria.o__Rickettsiales.f__Mitochondria.g__Mitochondria	1.11604	-
d__Bacteria.p__Proteobacteria.c__Gammaproteobacteria.o__Enterobacterales.f__Hafniaceae.g__Hafnia_Obesumbacterium	0.548195	-
d__Bacteria.p__Actinobacteriota.c__Coriobacteriia.o__Coriobacteriales.f__Eggerthellaceae.g__Senegalimassilia	2.46138	-
d__Bacteria.p__Cyanobacteria.c__Vampirivibrionia.o__Gastranaerophilales.f__Gastranaerophilales	1.86903	-
d__Bacteria.p__Firmicutes.c__Negativicutes.o__Veillonellales_Selenomonadales.f__Veillonellaceae.g__Dialister	3.54933	-
d__Bacteria.p__Proteobacteria.c__Alphaproteobacteria.o__Rhodobacterales	0	-
d__Bacteria.p__Firmicutes.c__Negativicutes.o__Acidaminococcales.f__Acidaminococcaceae	4.33558	-
d__Bacteria.p__Firmicutes.c__Negativicutes.o__Veillonellales_Selenomonadales.f__Veillonellaceae	4.10784	-
d__Bacteria.p__Cyanobacteria.c__Cyanobacteriia	1.53659	-
d__Bacteria.p__Firmicutes.c__Clostridia.o__Oscillospirales.f__Ruminococcaceae.g__Harryflintia	0	-
d__Bacteria.p__Bacteroidota.c__Bacteroidia.o__Bacteroidales.__.__	0	-
d__Bacteria.p__Actinobacteriota.c__Coriobacteriia.o__Coriobacteriales.f__uncultured.g__uncultured	0	-
d__Bacteria.p__Proteobacteria.c__Gammaproteobacteria.o__Burkholderiales.f__Oxalobacteraceae.g__Oxalobacter	1.63322	-
d__Bacteria.p__Firmicutes.c__Negativicutes.o__Veillonellales_Selenomonadales.f__Veillonellaceae.g__Allisonella	1.96441	-
d__Bacteria.p__Firmicutes.c__Clostridia.o__Oscillospirales.f__Oscillospiraceae.g__Intestinimonas	0.721862	-
d__Bacteria.p__Firmicutes.c__Bacilli.o__Lactobacillales.f__Lactobacillaceae	2.48613	-
d__Bacteria.p__Firmicutes.c__Clostridia.o__Clostridia_UCG_014.f__Clostridia_UCG_014.g__Clostridia_UCG_014	4.21374	-
d__Bacteria.p__Firmicutes.c__Clostridia.o__Lachnospirales.f__Lachnospiraceae.g__Hungatella	2.17061	-
d__Bacteria.p__Firmicutes.c__Clostridia.o__Lachnospirales.f__Lachnospiraceae.g__Herbinix	0	-
d__Bacteria.p__Proteobacteria.c__Gammaproteobacteria	5.39079	-
d__Bacteria.p__Bacteroidota.c__Bacteroidia.o__Bacteroidales.__	0	-
d__Bacteria.p__Chloroflexi.c__Chloroflexia.o__Kallotenuales.f__Kallotenuaceae.g__Kallotenue	0	-
d__Bacteria.p__Cyanobacteria.c__Cyanobacteriia.o__Chloroplast.f__Chloroplast.g__Chloroplast	1.15722	-
d__Bacteria.p__Firmicutes.c__Clostridia.o__Oscillospirales.f__Oscillospiraceae.g__Papillibacter	0.606805	-
d__Bacteria.p__Patescibacteria	3.2036	0.0418098
d__Bacteria.p__Patescibacteria.c__Saccharimonadia	3.2036	0.0418098
d__Bacteria.p__Patescibacteria.c__Saccharimonadia.o__Saccharimonadales	3.2036	0.0418098
d__Bacteria.p__Firmicutes.c__Bacilli.o__Lactobacillales.f__Carnobacteriaceae.g__Granulicatella	2.76673	0.0412661
d__Bacteria.p__Patescibacteria.c__Saccharimonadia.o__Saccharimonadales.f__Saccharimonadaceae.g__TM7x	3.10318	0.0186006
d__Bacteria.p__Firmicutes.c__Bacilli.o__Staphylococcales.f__Gemellaceae	2.84698	0.0166147
d__Bacteria.p__Firmicutes.c__Bacilli.o__Staphylococcales.f__Gemellaceae.g__Gemella	2.84698	0.0166147
d__Bacteria.p__Patescibacteria.c__Saccharimonadia.o__Saccharimonadales.f__Saccharimonadaceae	3.17034	0.0119894
d__Bacteria.p__Firmicutes.c__Bacilli.o__Staphylococcales	2.89762	0.0112122
d__Bacteria.p__Firmicutes.c__Clostridia.o__Eubacteriales	2.5309	0.0101449
d__Bacteria.p__Firmicutes.c__Bacilli.o__Lactobacillales.f__Carnobacteriaceae	2.83574	0.00667917
d__Bacteria.p__Firmicutes.c__Bacilli.o__Erysipelotrichales.f__Erysipelotrichaceae.g__Solobacterium	3.15971	0.00225809
d__Eukaryota.__.__.__.__.__	2.49615	0.000457239

## Sheet: Table S2B
Species	logarithm value of the highest mean among all the classes	Association cohort	LDA score	p-value
d__Bacteria.p__Firmicutes.c__Clostridia.o__Oscillospirales.f__Ruminococcaceae.g__Incertae_Sedis	3.86842	Healthy	3.32995	0.0287349
d__Bacteria.p__Firmicutes.c__Clostridia.o__Oscillospirales.f__Ruminococcaceae.g__Faecalibacterium	5.21495	Healthy	4.71108	0.00292039
d__Bacteria.p__Proteobacteria.c__Gammaproteobacteria.o__Burkholderiales.f__Sutterellaceae.g__Parasutterella	3.77125	Healthy	3.33859	0.0234825
d__Bacteria.p__Firmicutes.c__Clostridia.o__Lachnospirales.f__Lachnospiraceae.g__Dorea	4.45489	Healthy	3.79698	0.00769262
d__Bacteria.p__Firmicutes.c__Clostridia.o__Lachnospirales.f__Lachnospiraceae.g__Fusicatenibacter	3.86773	Healthy	3.56191	2.9338e-05
d__Bacteria.p__Proteobacteria.c__Gammaproteobacteria.o__Enterobacterales.f__Enterobacteriaceae	4.7617	Healthy	4.40335	0.0239354
d__Bacteria.p__Firmicutes	5.80569	Healthy	4.94085	0.00315202
d__Bacteria.p__Firmicutes.c__Clostridia.o__Peptostreptococcales_Tissierellales.f__Peptostreptococcaceae	3.37215	Healthy	3.08076	0.0355673
d__Bacteria.p__Firmicutes.c__Clostridia	5.74764	Healthy	5.02056	0.00120867
d__Bacteria.p__Firmicutes.c__Clostridia.o__Peptostreptococcales_Tissierellales.f__Peptostreptococcaceae.g__Romboutsia	3.32064	Healthy	3.07828	0.0135886
d__Bacteria.p__Firmicutes.c__Clostridia.o__Oscillospirales	5.5281	Healthy	4.89224	0.00478313
d__Bacteria.p__Firmicutes.c__Clostridia.o__Lachnospirales.f__Lachnospiraceae.g__Lachnospiraceae_NK4A136_group	3.17334	Healthy	3.00757	0.0254164
d__Bacteria.p__Firmicutes.c__Clostridia.o__Oscillospirales.f__Ruminococcaceae	5.47314	Healthy	4.85555	0.00416972
d__Bacteria.p__Actinobacteriota.c__Actinobacteria.o__Actinomycetales.f__Actinomycetaceae.g__Actinomyces	3.16159	CoV	3.2496	3.70014e-05
d__Bacteria.p__Firmicutes.c__Bacilli.o__Erysipelotrichales.f__Erysipelatoclostridiaceae.g__Erysipelatoclostridium	3.87423	CoV	3.47561	0.00588513
d__Bacteria.p__Patescibacteria	3.22991	CoV	3.09442	0.0185608
d__Bacteria.p__Actinobacteriota.c__Coriobacteriia.o__Coriobacteriales.f__Eggerthellaceae.g__Eggerthella	3.21348	CoV	3.29811	1.32195e-06
d__Bacteria.p__Patescibacteria.c__Saccharimonadia.o__Saccharimonadales.f__Saccharimonadaceae.g__Saccharimonadaceae	1.9303	CoV	4.0842	0.0034719
d__Bacteria.p__Firmicutes.c__Bacilli.o__Erysipelotrichales.f__Erysipelatoclostridiaceae	4.17616	CoV	3.7201	0.0229195
d__Bacteria.p__Fusobacteriota.c__Fusobacteriia.o__Fusobacteriales.f__Fusobacteriaceae	4.05069	CoV	3.52151	0.00406176
d__Bacteria.p__Actinobacteriota.c__Coriobacteriia.o__Coriobacteriales	4.22063	CoV	3.81634	0.000870423
d__Bacteria.p__Proteobacteria.c__Gammaproteobacteria.o__Enterobacterales.f__Enterobacteriaceae.g__Escherichia_Shigella	5.50522	CoV	4.98254	0.00625506
d__Bacteria.p__Actinobacteriota.c__Coriobacteriia.o__Coriobacteriales.f__Eggerthellaceae	3.83057	CoV	3.54049	1.6994e-05
d__Bacteria.p__Patescibacteria.c__Saccharimonadia.o__Saccharimonadales.f__Saccharimonadaceae	3.15492	CoV	3.58384	0.0172865
d__Bacteria.p__Fusobacteriota.c__Fusobacteriia.o__Fusobacteriales.f__Fusobacteriaceae.g__Fusobacterium	4.05069	CoV	3.52564	0.00406176
d__Bacteria.p__Patescibacteria.c__Saccharimonadia	3.22991	CoV	3.09442	0.0185608
d__Bacteria.p__Fusobacteriota	4.05069	CoV	3.50355	0.00406176
d__Bacteria.p__Patescibacteria.c__Saccharimonadia.o__Saccharimonadales	3.22991	CoV	3.09442	0.0185608
d__Bacteria.p__Actinobacteriota.c__Actinobacteria.o__Actinomycetales	3.16381	CoV	3.43381	3.70014e-05
d__Bacteria.p__Fusobacteriota.c__Fusobacteriia	4.05069	CoV	3.49678	0.00406176
d__Bacteria.p__Actinobacteriota.c__Actinobacteria.o__Actinomycetales.f__Actinomycetaceae	3.16381	CoV	3.37195	3.70014e-05
d__Bacteria.p__Firmicutes.c__Bacilli.o__Erysipelotrichales.f__Erysipelotrichaceae.g__Solobacterium	2.89968	CoV	3.33665	0.000222373
d__Bacteria.p__Patescibacteria.c__Saccharimonadia.o__Saccharimonadales.f__Saccharimonadaceae.g__TM7x	3.09451	CoV	3.42146	0.016279
d__Bacteria.p__Fusobacteriota.c__Fusobacteriia.o__Fusobacteriales	4.05069	CoV	3.50055	0.00406176
d__Bacteria.p__Actinobacteriota.c__Coriobacteriia	4.22063	CoV	3.81634	0.000870423
d__Bacteria.p__Firmicutes.c__Clostridia.o__Lachnospirales.f__Lachnospiraceae.g__Anaerostipes	3.95512	-
d__Archaea	3.0457	-
d__Bacteria.p__Firmicutes.c__Clostridia.o__Lachnospirales.f__Lachnospiraceae.g__Coprococcus	3.55686	-
d__Bacteria.p__Actinobacteriota.c__Actinobacteria.o__Micrococcales.f__Micrococcaceae.g__Kocuria	0	-
d__Bacteria.p__Proteobacteria.c__Gammaproteobacteria.o__Enterobacterales.f__Enterobacteriaceae.g__Raoultella	2.04199	-
d__Bacteria.p__Proteobacteria.c__Gammaproteobacteria.o__Pasteurellales.f__Pasteurellaceae.__	0	-
d__Bacteria.p__Actinobacteriota.c__Actinobacteria.o__Micromonosporales.f__Micromonosporaceae	0	-
d__Bacteria.p__Actinobacteriota.c__Coriobacteriia.o__Coriobacteriales.f__Atopobiaceae.g__Olsenella	2.54535	-
d__Bacteria.p__Verrucomicrobiota.c__Chlamydiae	0	-
d__Bacteria.p__Firmicutes.c__Clostridia.o__Lachnospirales.f__Lachnospiraceae.g__Lachnospiraceae_UCG_004	2.32281	-
d__Bacteria.p__Proteobacteria.c__Alphaproteobacteria.o__Caulobacterales.f__Caulobacteraceae	1.94074	-
d__Bacteria.p__Bacteroidota.c__Bacteroidia.o__Bacteroidales.f__Rikenellaceae.g__Alistipes	3.86019	-
d__Bacteria.p__Firmicutes.c__Clostridia.o__Lachnospirales.f__Lachnospiraceae.__	4.25001	-
d__Bacteria.p__Firmicutes.c__Clostridia.o__Monoglobales.f__Monoglobaceae	4.08988	-
d__Bacteria.p__Bacteroidota.c__Bacteroidia.o__Bacteroidales.f__Prevotellaceae.g__Prevotellaceae_NK3B31_group	1.90112	-
d__Bacteria.p__Firmicutes.c__Clostridia.o__Lachnospirales.f__Lachnospiraceae.g__Catenibacillus	2.08328	-
d__Bacteria.p__Firmicutes.c__Clostridia.o__Oscillospirales.f__Oscillospiraceae	4.26474	-
d__Bacteria.p__Proteobacteria.c__Gammaproteobacteria.o__Enterobacterales.f__Yersiniaceae.g__Serratia	0	-
d__Bacteria.p__Actinobacteriota.c__Actinobacteria.o__Micrococcales.f__Brevibacteriaceae.g__Brevibacterium	0	-
d__Bacteria.p__Bacteroidota.c__Bacteroidia.o__Bacteroidales.f__Barnesiellaceae.g__Barnesiella	3.29283	-
d__Bacteria.p__Proteobacteria.c__Gammaproteobacteria.o__Cardiobacteriales.f__Cardiobacteriaceae.g__Cardiobacterium	0	-
d__Bacteria.p__Verrucomicrobiota.c__Verrucomicrobiae	4.18599	-
d__Bacteria.p__Bacteroidota.c__Bacteroidia.o__Bacteroidales.f__Tannerellaceae.__	1.58969	-
d__Bacteria.p__Firmicutes.c__Clostridia.o__Peptostreptococcales_Tissierellales.f__Anaerovoracaceae.g__Mogibacterium	0	-
d__Archaea.p__Nanoarchaeota.c__Nanoarchaeia.o__Woesearchaeales	0	-
d__Bacteria.p__Firmicutes.c__Clostridia.o__Clostridiales	3.30173	-
d__Bacteria.p__Cyanobacteria.c__Cyanobacteriia.o__Cyanobacteriales	0	-
d__Bacteria.p__Actinobacteriota.c__Coriobacteriia.o__Coriobacteriales.f__Atopobiaceae.g__Atopobium	1.50439	-
d__Bacteria.p__Firmicutes.c__Bacilli	4.8309	-
d__Bacteria.p__Firmicutes.c__Bacilli.o__Lactobacillales.f__Aerococcaceae.g__Eremococcus	0	-
d__Bacteria.p__Campilobacterota.c__Campylobacteria.o__Campylobacterales.f__Campylobacteraceae.g__Campylobacter	0	-
d__Bacteria.p__Actinobacteriota.c__Coriobacteriia.o__Coriobacteriales.f__Eggerthellaceae.g__Enterorhabdus	2.65117	-
d__Bacteria.p__Firmicutes.c__Clostridia.o__Lachnospirales.f__Lachnospiraceae.g___Eubacterium__eligens_group	2.97364	-
d__Bacteria.p__Firmicutes.c__Bacilli.o__Erysipelotrichales.f__Erysipelatoclostridiaceae.g__Erysipelotrichaceae_UCG_003	3.55305	-
d__Bacteria.p__Firmicutes.c__Bacilli.o__RF39.f__RF39	2.26635	-
d__Bacteria.p__Firmicutes.c__Clostridia.o__Peptostreptococcales_Tissierellales.f__Peptostreptococcaceae.g__Clostridioides	0	-
d__Bacteria.p__Actinobacteriota.c__Coriobacteriia.o__Coriobacteriales.f__Coriobacteriales_Incertae_Sedis.g__uncultured	2.22953	-
d__Bacteria.p__Patescibacteria.c__Saccharimonadia.o__Saccharimonadales.f__Saccharimonadales.g__Saccharimonadales	2.43612	-
d__Bacteria.p__Firmicutes.c__Clostridia.o__Lachnospirales	5.26737	-
d__Bacteria.p__Proteobacteria.c__Gammaproteobacteria.o__Enterobacterales.f__Morganellaceae	0	-
d__Bacteria.p__Bacteroidota.c__Bacteroidia.o__Bacteroidales.f__Rikenellaceae.g__Rikenellaceae_RC9_gut_group	0.823733	-
d__Bacteria.p__Firmicutes.c__Clostridia.o__Peptostreptococcales_Tissierellales.f__Peptostreptococcaceae.g__Terrisporobacter	0	-
d__Bacteria.p__Firmicutes.c__Clostridia.o__Oscillospirales.f__Oscillospiraceae.g__NK4A214_group	3.17844	-
d__Bacteria.p__Firmicutes.c__Clostridia.o__Peptostreptococcales_Tissierellales.f__Peptostreptococcaceae.__	0.791279	-
d__Bacteria.p__Proteobacteria.c__Gammaproteobacteria.o__Xanthomonadales	3.23425	-
d__Bacteria.p__Firmicutes.c__Negativicutes.o__Acidaminococcales.f__Acidaminococcaceae.g__Phascolarctobacterium	4.34397	-
d__Bacteria.p__Actinobacteriota.c__Actinobacteria.o__Micrococcales.f__Microbacteriaceae.g__Microbacterium	0	-
d__Bacteria.p__Bacteroidota.c__Bacteroidia.o__Flavobacteriales.f__Flavobacteriaceae.g__uncultured	1.19506	-
d__Bacteria.p__Firmicutes.c__Clostridia.o__Oscillospirales.f__Ethanoligenenaceae	1.7917	-
d__Bacteria.p__Firmicutes.c__Clostridia.o__Clostridia_vadinBB60_group.f__Clostridia_vadinBB60_group	1.46202	-
d__Eukaryota.p__Basidiomycota	0	-
d__Bacteria.p__Firmicutes.c__Clostridia.o__Lachnospirales.f__Lachnospiraceae.g__Lachnospiraceae_UCG_010	2.72742	-
d__Bacteria.p__Firmicutes.c__Clostridia.o__Christensenellales.f__Christensenellaceae.g__Christensenellaceae_R_7_group	3.2996	-
d__Bacteria.p__Actinobacteriota.c__Coriobacteriia.o__Coriobacteriales.f__Atopobiaceae.g__Coriobacteriaceae_UCG_003	0	-
d__Bacteria.p__Actinobacteriota.c__Actinobacteria.o__Bifidobacteriales.f__Bifidobacteriaceae.g__Bifidobacterium	4.79447	-
d__Archaea.p__Nanoarchaeota.c__Nanoarchaeia.o__Woesearchaeales.f__Woesearchaeales.g__Woesearchaeales	0	-
d__Bacteria.p__Firmicutes.c__Bacilli.o__Lactobacillales.f__Leuconostocaceae	2.8109	-
d__Archaea.__.__.__.__	1.6777	-
d__Bacteria.p__Firmicutes.c__Clostridia.o__Peptostreptococcales_Tissierellales.f__Anaerovoracaceae	3.55164	-
d__Bacteria.p__Actinobacteriota.c__Coriobacteriia.o__Coriobacteriales.f__Eggerthellaceae.g__Parvibacter	0.998033	-
d__Bacteria.p__Proteobacteria	5.5248	-
d__Bacteria.p__Firmicutes.c__Bacilli.o__Erysipelotrichales.f__Erysipelotrichaceae.g__Holdemanella	4.20431	-
d__Bacteria.p__Firmicutes.c__Negativicutes.o__Veillonellales_Selenomonadales.f__Selenomonadaceae	4.54402	-
d__Archaea.p__Nanoarchaeota.c__Nanoarchaeia.o__Woesearchaeales.f__Woesearchaeales	0	-
d__Bacteria.p__Firmicutes.c__Clostridia.o__Oscillospirales.f__uncultured.g__uncultured	1.81311	-
d__Bacteria.p__Firmicutes.c__Bacilli.o__Lactobacillales.f__Leuconostocaceae.g__Leuconostoc	2.16516	-
d__Bacteria.p__Firmicutes.c__Clostridia.o__Peptococcales.f__Peptococcaceae.g__Peptococcus	2.21826	-
d__Bacteria.p__Firmicutes.c__Clostridia.o__Oscillospirales.f__Ruminococcaceae.g__Phocea	0.921435	-
d__Bacteria.p__Firmicutes.c__Clostridia.o__Peptostreptococcales_Tissierellales.f__Peptostreptococcaceae.g__Peptostreptococcus	2.15607	-
d__Eukaryota.p__Basidiomycota.c__Tremellomycetes.o__Cystofilobasidiales.f__Mrakiaceae.g__Mrakiaceae	0	-
d__Eukaryota.p__Basidiomycota.c__Tremellomycetes	0	-
d__Bacteria.p__Firmicutes.c__Clostridia.o__Lachnospirales.f__Lachnospiraceae.g__Lachnoanaerobaculum	1.03756	-
d__Eukaryota.__.__	2.25882	-
d__Bacteria.p__Actinobacteriota.c__Actinobacteria.o__Actinomycetales.f__Actinomycetaceae.g__F0332	0	-
d__Bacteria.p__Firmicutes.c__Clostridia.o__Oscillospirales.f__Oscillospiraceae.g__uncultured	3.39927	-
d__Bacteria.p__Firmicutes.c__Clostridia.o__Oscillospirales.f__Ruminococcaceae.g__Fournierella	2.90115	-
d__Bacteria.p__Myxococcota.c__Myxococcia	0.818442	-
d__Bacteria.p__Firmicutes.c__Negativicutes.o__Veillonellales_Selenomonadales	4.67956	-
d__Bacteria.p__Firmicutes.c__Clostridia.o__Oscillospirales.__.__	1.82549	-
d__Bacteria.p__Firmicutes.c__Clostridia.o__Peptostreptococcales_Tissierellales.f__Anaerovoracaceae.g__S5_A14a	0	-
d__Bacteria.p__Proteobacteria.c__Gammaproteobacteria.o__Pseudomonadales.f__Moraxellaceae.g__Acinetobacter	0	-
d__Bacteria.p__Proteobacteria.c__Gammaproteobacteria.o__Enterobacterales.f__Morganellaceae.g__Morganella	0	-
d__Bacteria.p__Spirochaetota.c__Brachyspirae	1.75679	-
d__Bacteria.p__Firmicutes.c__Clostridia.o__Lachnospirales.f__Lachnospiraceae.g___Ruminococcus__torques_group	4.27532	-
d__Bacteria.p__Proteobacteria.c__Gammaproteobacteria.o__Aeromonadales.f__Succinivibrionaceae.g__Succinivibrio	2.29795	-
d__Bacteria.p__Firmicutes.c__Clostridia.__	2.02309	-
d__Bacteria.p__Firmicutes.c__Bacilli.o__Lactobacillales.f__Streptococcaceae	4.46074	-
d__Bacteria.p__Firmicutes.c__Negativicutes.o__Acidaminococcales.f__Acidaminococcaceae.g__Acidaminococcus	3.40232	-
d__Bacteria.p__Cyanobacteria.c__Cyanobacteriia.o__Cyanobacteriales.f__Chroococcidiopsaceae	0	-
d__Bacteria.p__Firmicutes.c__Clostridia.o__Peptostreptococcales_Tissierellales.f__Anaerovoracaceae.g___Eubacterium__brachy_group	2.88727	-
d__Bacteria.p__Firmicutes.c__Clostridia.o__Peptococcales.f__Peptococcaceae.g__uncultured	2.25698	-
d__Bacteria.p__Actinobacteriota.c__Actinobacteria.o__Propionibacteriales	1.81873	-
d__Eukaryota.__.__.__	2.25882	-
d__Bacteria.p__Campilobacterota	0	-
d__Bacteria.p__Firmicutes.c__Clostridia.o__Oscillospirales.f__Butyricicoccaceae.__	1.62642	-
d__Bacteria.p__Proteobacteria.c__Alphaproteobacteria.o__Acetobacterales	0	-
d__Bacteria.p__Bacteroidota.c__Bacteroidia.o__Bacteroidales.f__Marinifilaceae	2.84536	-
d__Bacteria.p__Chloroflexi.c__Chloroflexia.o__Kallotenuales	0	-
d__Bacteria.p__Patescibacteria.c__Saccharimonadia.o__Saccharimonadales.f__Saccharimonadales	2.43612	-
d__Bacteria.p__Firmicutes.c__Bacilli.o__Erysipelotrichales.f__Erysipelotrichaceae	4.29616	-
d__Bacteria.p__Firmicutes.c__Clostridia.__.__	2.02309	-
d__Bacteria.p__Firmicutes.c__Bacilli.o__Staphylococcales	3.21419	-
d__Bacteria.p__Cyanobacteria.c__Vampirivibrionia.o__Gastranaerophilales.f__Gastranaerophilales.g__Gastranaerophilales	1.04909	-
d__Bacteria.p__Firmicutes.c__Bacilli.o__Staphylococcales.f__Gemellaceae	3.20332	-
d__Bacteria.p__Bacteroidota.c__Bacteroidia.o__Chitinophagales	0.76046	-
d__Bacteria.p__Firmicutes.c__Clostridia.o__Lachnospirales.f__Lachnospiraceae.g__Anaerostignum	1.26245	-
d__Bacteria.p__Bacteroidota.c__Bacteroidia.o__Bacteroidales.f__Marinifilaceae.g__Butyricimonas	2.195	-
d__Bacteria.p__Firmicutes.c__Clostridia.o__Oscillospirales.f__Ruminococcaceae.g__Subdoligranulum	5.03128	-
d__Bacteria.p__Proteobacteria.c__Gammaproteobacteria.o__Burkholderiales.f__Neisseriaceae	0.303029	-
d__Bacteria.p__Firmicutes.c__Clostridia.o__Peptostreptococcales_Tissierellales	3.74475	-
d__Bacteria.p__Deinococcota.c__Deinococci.o__Deinococcales.f__Deinococcaceae	0	-
d__Bacteria.p__Firmicutes.c__Clostridia.o__Oscillospirales.f__Oscillospiraceae.__	2.89295	-
d__Bacteria.p__Firmicutes.c__Clostridia.o__Lachnospirales.f__Lachnospiraceae.g__Lachnospiraceae_NC2004_group	0.578317	-
d__Bacteria.p__Proteobacteria.c__Alphaproteobacteria.o__Sphingomonadales.f__Sphingomonadaceae.g__Sphingobium	1.25785	-
d__Archaea.p__Euryarchaeota.c__Methanobacteria.o__Methanobacteriales	3.02668	-
d__Bacteria.p__Firmicutes.c__Clostridia.o__Lachnospirales.f__Lachnospiraceae.g__Blautia	4.63759	-
d__Bacteria.p__Cyanobacteria.c__Vampirivibrionia.o__Gastranaerophilales	1.04909	-
d__Bacteria.p__Firmicutes.c__Bacilli.__	1.47847	-
d__Bacteria.p__Firmicutes.c__Clostridia.o__Eubacteriales	2.94042	-
d__Bacteria.p__Actinobacteriota.c__Actinobacteria.o__Micromonosporales.f__Micromonosporaceae.__	0	-
d__Bacteria.p__Firmicutes.c__Clostridia.o__Peptostreptococcales_Tissierellales.f__Peptostreptococcaceae.g__Paeniclostridium	1.79714	-
d__Bacteria.p__Actinobacteriota.c__Actinobacteria	4.80582	-
d__Bacteria.p__Firmicutes.c__Clostridia.o__Oscillospirales.f__Oscillospiraceae.g__Flavonifractor	3.37066	-
d__Bacteria.p__Proteobacteria.c__Alphaproteobacteria.o__Rhizobiales.f__Rhizobiaceae.g__Ochrobactrum	0	-
d__Bacteria.p__Proteobacteria.c__Alphaproteobacteria.o__Sphingomonadales.f__Sphingomonadaceae.__	0	-
d__Bacteria.p__Firmicutes.c__Clostridia.o__Lachnospirales.f__Lachnospiraceae.g__Lachnoclostridium	3.95288	-
d__Bacteria.p__Firmicutes.c__Bacilli.o__Staphylococcales.f__Gemellaceae.g__Gemella	3.20332	-
d__Bacteria.p__Firmicutes.c__Clostridia.o__Oscillospirales.f__Ruminococcaceae.g__UBA1819	3.71075	-
d__Bacteria.p__Actinobacteriota.c__Coriobacteriia.o__Coriobacteriales.f__Eggerthellaceae.g__Adlercreutzia	2.62144	-
d__Bacteria.p__Firmicutes.c__Clostridia.o__Oscillospirales.__	1.82549	-
d__Archaea.p__Euryarchaeota.c__Methanobacteria.o__Methanobacteriales.f__Methanobacteriaceae	3.02668	-
d__Bacteria.p__Proteobacteria.c__Gammaproteobacteria.o__Burkholderiales.f__Oxalobacteraceae	1.63322	-
d__Bacteria.p__Firmicutes.c__Negativicutes.o__Veillonellales_Selenomonadales.f__Selenomonadaceae.g__Mitsuokella	2.47644	-
d__Bacteria.p__Deinococcota.c__Deinococci	0	-
d__Bacteria.p__Proteobacteria.c__Alphaproteobacteria.o__Sphingomonadales.f__Sphingomonadaceae.g__Novosphingobium	0.685374	-
d__Bacteria.p__Proteobacteria.c__Gammaproteobacteria.o__Burkholderiales.f__Burkholderiaceae.g__Ralstonia	0	-
d__Bacteria.p__Verrucomicrobiota	4.18599	-
d__Bacteria.p__Proteobacteria.c__Gammaproteobacteria.o__Enterobacterales.f__Yersiniaceae	0	-
d__Bacteria.p__Firmicutes.c__Clostridia.o__Christensenellales.f__Christensenellaceae.g__Christensenella	2.14653	-
d__Bacteria.p__Firmicutes.c__Clostridia.o__Clostridiales.f__Clostridiaceae	3.30173	-
d__Bacteria.p__Firmicutes.c__Bacilli.o__Lactobacillales.f__P5D1_392.g__P5D1_392	0	-
d__Bacteria.p__Bacteroidota.c__Bacteroidia.o__Bacteroidales.f__Rikenellaceae	3.86019	-
d__Bacteria.p__Fusobacteriota.c__Fusobacteriia.o__Fusobacteriales.f__Leptotrichiaceae.g__Sneathia	0	-
d__Bacteria.p__Proteobacteria.c__Alphaproteobacteria.o__Acetobacterales.f__Acetobacteraceae.g__Roseomonas	0	-
d__Bacteria.p__Firmicutes.c__Bacilli.o__Erysipelotrichales.f__Erysipelotrichaceae.g__Holdemania	2.34664	-
d__Bacteria.p__Firmicutes.c__Bacilli.o__Staphylococcales.f__Staphylococcaceae.g__Staphylococcus	1.60716	-
d__Bacteria.p__Bacteroidota.c__Bacteroidia.o__Bacteroidales.f__Prevotellaceae.g__Prevotella	3.77689	-
d__Bacteria.p__Actinobacteriota.c__Coriobacteriia.o__Coriobacteriales.f__Coriobacteriaceae.g__Enorma	2.32972	-
d__Bacteria.p__Proteobacteria.c__Alphaproteobacteria.o__Sphingomonadales.f__Sphingomonadaceae	1.3157	-
d__Bacteria.p__Firmicutes.c__Bacilli.o__Erysipelotrichales.f__Erysipelotrichaceae.g__Turicibacter	2.94813	-
d__Bacteria.p__Firmicutes.c__Clostridia.o__Christensenellales	3.37695	-
d__Bacteria.p__Firmicutes.c__Bacilli.o__Erysipelotrichales.f__Erysipelotrichaceae.g___Clostridium__innocuum_group	3.28866	-
d__Bacteria.p__Firmicutes.c__Bacilli.o__Lactobacillales.f__Carnobacteriaceae.g__Dolosigranulum	0	-
d__Bacteria.p__Bacteroidota.c__Bacteroidia.o__Bacteroidales.f__Prevotellaceae.g__Prevotellaceae_Ga6A1_group	1.09494	-
d__Bacteria.p__Firmicutes.c__Clostridia.o__Clostridia.f__Hungateiclostridiaceae	0	-
d__Bacteria.p__Cyanobacteria.c__Vampirivibrionia	1.04909	-
d__Bacteria.p__Desulfobacterota.c__Desulfovibrionia.o__Desulfovibrionales.f__Desulfovibrionaceae.g__Mailhella	0	-
d__Bacteria.p__Firmicutes.c__Clostridia.o__Lachnospirales.f__Lachnospiraceae.g__Agathobacter	4.39389	-
d__Bacteria.p__Bacteroidota.c__Bacteroidia.o__Bacteroidales.f__Barnesiellaceae.g__uncultured	0.85737	-
d__Bacteria.p__Firmicutes.c__Clostridia.o__Lachnospirales.f__Lachnospiraceae.g__Lachnospira	3.43865	-
d__Bacteria.p__Proteobacteria.c__Gammaproteobacteria.o__Burkholderiales.f__Neisseriaceae.g__Neisseria	0.303029	-
d__Bacteria.p__Firmicutes.c__Clostridia.o__Oscillospirales.f__Ruminococcaceae.__	3.97106	-
d__Bacteria.p__Spirochaetota.c__Brachyspirae.o__Brachyspirales.f__Brachyspiraceae	1.75679	-
d__Bacteria.p__Bacteroidota.c__Bacteroidia	5.03507	-
d__Bacteria.p__Firmicutes.c__Negativicutes.o__Veillonellales_Selenomonadales.f__Veillonellaceae.g__Megasphaera	3.71252	-
d__Bacteria.p__Firmicutes.c__Clostridia.o__Lachnospirales.f__Lachnospiraceae.g__Eisenbergiella	3.28794	-
d__Bacteria.p__Deinococcota.c__Deinococci.o__Deinococcales.f__Deinococcaceae.g__Deinococcus	0	-
d__Bacteria.p__Actinobacteriota.c__Coriobacteriia.o__Coriobacteriales.f__uncultured	0	-
d__Bacteria.p__Firmicutes.c__Clostridia.o__Oscillospirales.f__Ruminococcaceae.g__Paludicola	2.56795	-
d__Bacteria.p__Desulfobacterota.c__Desulfovibrionia.o__Desulfovibrionales.f__Desulfovibrionaceae.g__Bilophila	3.21462	-
d__Bacteria.p__Firmicutes.c__Bacilli.o__Lactobacillales.__	1.62398	-
d__Bacteria.p__Firmicutes.c__Negativicutes.o__Acidaminococcales	4.39101	-
d__Bacteria.p__Firmicutes.c__Clostridia.o__Lachnospirales.f__Lachnospiraceae.g__Oribacterium	1.81334	-
d__Bacteria.p__Myxococcota	0.818442	-
d__Bacteria.p__Proteobacteria.c__Alphaproteobacteria.o__Rhizobiales.f__Xanthobacteraceae.g__Bradyrhizobium	0	-
d__Bacteria.p__Firmicutes.c__Clostridia.o__Oscillospirales.f__Oscillospirales	0.973413	-
d__Bacteria.p__Myxococcota.c__Myxococcia.o__Myxococcales.f__Myxococcaceae	0.818442	-
d__Bacteria.p__Campilobacterota.c__Campylobacteria.o__Campylobacterales.f__Helicobacteraceae.g__Helicobacter	0	-
d__Eukaryota.p__Basidiomycota.c__Tremellomycetes.o__Cystofilobasidiales	0	-
d__Bacteria.p__Proteobacteria.c__Alphaproteobacteria.o__Sphingomonadales.f__Sphingomonadaceae.g__Sphingomonas	1.19979	-
d__Bacteria.p__Bacteroidota.c__Bacteroidia.o__Bacteroidales.f__Tannerellaceae	4.229	-
d__Bacteria.p__Firmicutes.c__Bacilli.o__Erysipelotrichales.f__Erysipelotrichaceae.g__Dielma	1.08371	-
d__Bacteria.p__Firmicutes.c__Clostridia.o__uncultured.f__uncultured.g__uncultured	0.498614	-
d__Bacteria.p__Synergistota.c__Synergistia.o__Synergistales	1.86504	-
d__Bacteria.p__Firmicutes.c__Clostridia.o__Oscillospirales.f__Butyricicoccaceae.g__UCG_009	2.21952	-
d__Bacteria.p__Proteobacteria.c__Gammaproteobacteria.o__Enterobacterales.f__Enterobacteriaceae.g__Citrobacter	1.22944	-
d__Bacteria.p__Firmicutes.c__Clostridia.o__Peptostreptococcales_Tissierellales.f__Peptostreptococcaceae.g__Peptoclostridium	0	-
d__Bacteria.p__Bacteroidota	5.03507	-
d__Bacteria.p__Firmicutes.c__Bacilli.o__Bacillales.f__Bacillaceae.g__Anaerobacillus	0	-
d__Bacteria.p__Bacteroidota.c__Bacteroidia.o__Bacteroidales.f__Porphyromonadaceae.g__Porphyromonas	0.849833	-
d__Bacteria.p__Proteobacteria.c__Gammaproteobacteria.o__Burkholderiales.f__Comamonadaceae.g__Curvibacter	1.53764	-
d__Bacteria.p__Proteobacteria.c__Alphaproteobacteria.o__Rhizobiales.f__Rhizobiaceae.__	0	-
d__Bacteria.p__Firmicutes.c__Bacilli.o__Lactobacillales.__.__	1.62398	-
d__Bacteria.p__Actinobacteriota.c__Actinobacteria.o__Propionibacteriales.f__Propionibacteriaceae.g__Cutibacterium	1.81873	-
d__Bacteria.p__Actinobacteriota.c__Coriobacteriia.o__Coriobacteriales.f__Eggerthellaceae.__	0	-
d__Bacteria.p__Bacteroidota.c__Bacteroidia.o__Bacteroidales.f__Prevotellaceae.g__Alloprevotella	1.89923	-
d__Bacteria.p__Actinobacteriota.c__Coriobacteriia.o__Coriobacteriales.f__Eggerthellaceae.g__Slackia	3.53979	-
d__Bacteria.p__Actinobacteriota.c__Actinobacteria.o__Micrococcales.f__Microbacteriaceae	1.21646	-
d__Archaea.p__Euryarchaeota.c__Methanobacteria	3.02668	-
d__Bacteria.p__Bacteroidota.c__Bacteroidia.o__Sphingobacteriales.f__Sphingobacteriaceae	1.21646	-
d__Bacteria.p__Firmicutes.c__Clostridia.o__Oscillospirales.f__Ruminococcaceae.g___Eubacterium__siraeum_group	2.68456	-
d__Bacteria.p__Firmicutes.c__Clostridia.o__Lachnospirales.f__Lachnospiraceae.g__Lachnospiraceae_FCS020_group	2.7534	-
d__Bacteria.p__Firmicutes.c__Clostridia.o__Lachnospirales.f__Lachnospiraceae.g__Johnsonella	1.43522	-
d__Bacteria.p__Firmicutes.c__Bacilli.o__Lactobacillales.f__Enterococcaceae	2.58628	-
d__Bacteria.p__Proteobacteria.c__Gammaproteobacteria.o__Enterobacterales.f__Enterobacteriaceae.g__Franconibacter	1.747	-
d__Bacteria.p__Synergistota.c__Synergistia.o__Synergistales.f__Synergistaceae	1.86504	-
d__Bacteria.p__Desulfobacterota.c__Desulfovibrionia.o__Desulfovibrionales.f__Desulfovibrionaceae	3.4154	-
d__Bacteria.p__Bacteroidota.c__Bacteroidia.o__Chitinophagales.f__Chitinophagaceae	0.76046	-
d__Bacteria.p__Proteobacteria.c__Alphaproteobacteria.o__Caulobacterales.f__Caulobacteraceae.g__Brevundimonas	1.94074	-
d__Bacteria.p__Firmicutes.c__Clostridia.o__Oscillospirales.f__UCG_010	2.94665	-
d__Bacteria.p__Firmicutes.c__Clostridia.o__Christensenellales.f__Christensenellaceae.g__Christensenellaceae	1.70067	-
d__Bacteria.p__Firmicutes.c__Clostridia.o__Christensenellales.f__Christensenellaceae.__	1.93349	-
d__Bacteria.p__Actinobacteriota.c__Actinobacteria.o__Propionibacteriales.f__Propionibacteriaceae.g__Pseudopropionibacterium	0	-
d__Bacteria.p__Synergistota	1.86504	-
d__Bacteria.p__Firmicutes.c__Clostridia.o__Lachnospirales.f__Lachnospiraceae.g__Lachnospiraceae_ND3007_group	2.31592	-
d__Bacteria.p__Firmicutes.c__Bacilli.o__Erysipelotrichales.f__Erysipelotrichaceae.g__Dubosiella	0	-
d__Bacteria.p__Fusobacteriota.c__Fusobacteriia.o__Fusobacteriales.f__Leptotrichiaceae	0	-
d__Archaea.__.__	1.6777	-
d__Bacteria.p__Bacteroidota.c__Bacteroidia.o__Flavobacteriales.f__Flavobacteriaceae.g__Capnocytophaga	0	-
d__Bacteria.p__Firmicutes.c__Clostridia.o__Oscillospirales.f__Ruminococcaceae.g__Anaerotruncus	2.38964	-
d__Bacteria.p__Proteobacteria.c__Gammaproteobacteria.o__Pseudomonadales	2.40494	-
d__Bacteria.p__Firmicutes.c__Negativicutes.o__Veillonellales_Selenomonadales.f__Selenomonadaceae.g__Megamonas	4.54065	-
d__Bacteria.p__Synergistota.c__Synergistia	1.86504	-
d__Bacteria.p__Firmicutes.c__Bacilli.o__Erysipelotrichales.f__Erysipelotrichaceae.g__Faecalitalea	3.33678	-
d__Bacteria.p__Proteobacteria.c__Gammaproteobacteria.o__Pasteurellales.f__Pasteurellaceae.g__Basfia	0	-
d__Bacteria.p__Firmicutes.c__Clostridia.o__Peptostreptococcales_Tissierellales.f__Peptostreptococcaceae.g__Intestinibacter	2.3028	-
d__Bacteria.p__Chloroflexi	0	-
d__Bacteria.p__Firmicutes.c__Bacilli.o__Erysipelotrichales.f__Erysipelatoclostridiaceae.g__UCG_004	2.07176	-
d__Bacteria.p__Firmicutes.c__Bacilli.__.__	1.47847	-
d__Bacteria.p__Firmicutes.c__Clostridia.o__Peptococcales	2.5151	-
d__Bacteria.p__Actinobacteriota.c__Actinobacteria.o__Bifidobacteriales.f__Bifidobacteriaceae.g__Alloscardovia	0	-
d__Bacteria.p__Firmicutes.c__Clostridia.o__Oscillospirales.f__Oscillospiraceae.g__Oscillibacter	3.47582	-
d__Bacteria.p__Actinobacteriota.c__Coriobacteriia.o__Coriobacteriales.f__Eggerthellaceae.g__Paraeggerthella	0.566109	-
d__Bacteria.p__Bacteroidota.c__Bacteroidia.o__Bacteroidales.f__Tannerellaceae.g__Parabacteroides	4.22801	-
d__Bacteria.p__Actinobacteriota	4.90615	-
d__Bacteria.p__Firmicutes.c__Negativicutes.o__Veillonellales_Selenomonadales.f__Veillonellaceae.g__Veillonella	3.67337	-
d__Bacteria.p__Deinococcota	0	-
d__Bacteria.p__Proteobacteria.c__Alphaproteobacteria.o__Rhodospirillales.f__uncultured.g__uncultured	2.26326	-
d__Bacteria.p__Firmicutes.c__Bacilli.o__Izemoplasmatales.f__Izemoplasmatales.g__Izemoplasmatales	0.9192	-
d__Bacteria.p__Desulfobacterota	3.4154	-
d__Bacteria.p__Firmicutes.c__Bacilli.o__Lactobacillales.f__Enterococcaceae.g__Enterococcus	2.58628	-
d__Bacteria.p__Firmicutes.c__Clostridia.o__Oscillospirales.f__Oscillospiraceae.g__Oscillospira	2.12279	-
d__Bacteria.p__Firmicutes.c__Clostridia.o__Oscillospirales.f__Oscillospiraceae.g__UCG_002	3.93065	-
d__Bacteria.p__Firmicutes.c__Clostridia.o__Oscillospirales.f__Ruminococcaceae.g__Candidatus_Soleaferrea	2.11813	-
d__Bacteria.p__Firmicutes.c__Clostridia.o__Oscillospirales.f__Oscillospiraceae.g__UCG_007	1.84389	-
d__Bacteria.p__Firmicutes.c__Clostridia.o__Oscillospirales.f__Oscillospiraceae.g__UCG_005	2.81606	-
d__Bacteria.p__Proteobacteria.c__Alphaproteobacteria.o__Rickettsiales.f__Mitochondria	1.40865	-
d__Bacteria.p__Firmicutes.c__Clostridia.o__Oscillospirales.f__Ruminococcaceae.g__CAG_352	3.22946	-
d__Bacteria.p__Firmicutes.c__Bacilli.o__Erysipelotrichales.f__Erysipelatoclostridiaceae.g__Catenibacterium	3.58244	-
d__Bacteria.p__Bacteroidota.c__Bacteroidia.o__Bacteroidales.f__uncultured	0	-
d__Bacteria.p__Actinobacteriota.c__Actinobacteria.o__Propionibacteriales.f__Propionibacteriaceae	1.81873	-
d__Bacteria.p__Firmicutes.c__Negativicutes.o__Veillonellales_Selenomonadales.f__Selenomonadaceae.g__Selenomonas	0	-
d__Bacteria.p__Proteobacteria.c__Gammaproteobacteria.o__Enterobacterales.f__Enterobacteriaceae.g__Enterobacter	4.0731	-
d__Bacteria.p__Firmicutes.c__Bacilli.o__Erysipelotrichales.f__Erysipelotrichaceae.g__Allobaculum	2.55123	-
d__Bacteria.p__Bacteroidota.c__Bacteroidia.o__Flavobacteriales.f__Flavobacteriaceae	1.19506	-
d__Archaea.p__Nanoarchaeota	0	-
d__Bacteria.p__Proteobacteria.c__Alphaproteobacteria.o__Sphingomonadales	1.3157	-
d__Bacteria.p__Synergistota.c__Synergistia.o__Synergistales.f__Synergistaceae.g__Cloacibacillus	1.76722	-
d__Bacteria.p__Firmicutes.c__Clostridia.o__Lachnospirales.f__Lachnospiraceae.g__Stomatobaculum	0	-
d__Bacteria.p__Synergistota.c__Synergistia.o__Synergistales.f__Synergistaceae.g__Synergistes	1.16971	-
d__Bacteria.p__Firmicutes.c__Clostridia.o__uncultured	0.498614	-
d__Bacteria.p__Firmicutes.c__Clostridia.o__Lachnospirales.f__Lachnospiraceae.g__Butyrivibrio	2.20031	-
d__Bacteria.p__Campilobacterota.c__Campylobacteria.o__Campylobacterales.f__Campylobacteraceae	0	-
d__Bacteria.p__Actinobacteriota.c__Actinobacteria.o__Propionibacteriales.f__Nocardioidaceae	0	-
d__Eukaryota.__	2.25882	-
d__Bacteria.p__Proteobacteria.c__Gammaproteobacteria.o__Cardiobacteriales	0	-
d__Bacteria.p__Firmicutes.c__Negativicutes.o__Veillonellales_Selenomonadales.f__Veillonellaceae.g__Negativicoccus	1.41367	-
d__Bacteria.p__Firmicutes.c__Clostridia.o__Oscillospirales.f__Butyricicoccaceae.g__Butyricicoccus	3.59017	-
d__Bacteria.p__Firmicutes.c__Bacilli.o__Erysipelotrichales	4.54132	-
d__Bacteria.p__Firmicutes.c__Bacilli.o__Erysipelotrichales.f__Erysipelotrichaceae.g__Erysipelotrichaceae_UCG_006	0	-
d__Bacteria.p__Proteobacteria.c__Gammaproteobacteria.o__Burkholderiales.f__Sutterellaceae	3.8093	-
d__Bacteria.p__Proteobacteria.c__Alphaproteobacteria.o__Rhodobacterales.f__Rhodobacteraceae	0	-
d__Bacteria.p__Deinococcota.c__Deinococci.o__Deinococcales	0	-
d__Bacteria.p__Campilobacterota.c__Campylobacteria	0	-
d__Bacteria.p__Spirochaetota.c__Brachyspirae.o__Brachyspirales.f__Brachyspiraceae.g__Brachyspira	1.75679	-
d__Bacteria.p__Firmicutes.c__Bacilli.o__Paenibacillales	0	-
d__Bacteria.p__Actinobacteriota.c__Coriobacteriia.o__Coriobacteriales.f__Atopobiaceae	2.8083	-
d__Bacteria.p__Proteobacteria.c__Alphaproteobacteria.o__Rhizobiales	0.870092	-
d__Bacteria.p__Bacteroidota.c__Bacteroidia.o__Bacteroidales.f__Prevotellaceae	3.81247	-
d__Bacteria.p__Actinobacteriota.c__Actinobacteria.o__Bifidobacteriales.f__Bifidobacteriaceae	4.79447	-
d__Bacteria.p__Myxococcota.c__Myxococcia.o__Myxococcales.f__Myxococcaceae.g__P3OB_42	0.818442	-
d__Archaea.__.__.__	1.6777	-
d__Bacteria.p__Firmicutes.c__Bacilli.o__Lactobacillales.f__Aerococcaceae.g__Abiotrophia	2.26714	-
d__Bacteria.p__Firmicutes.c__Bacilli.o__Lactobacillales	4.49556	-
d__Bacteria.p__Firmicutes.c__Clostridia.o__Peptostreptococcales_Tissierellales.f__Peptostreptococcales_Tissierellales.g__Fenollaria	0.828919	-
d__Bacteria.p__Desulfobacterota.c__Desulfovibrionia	3.4154	-
d__Bacteria.p__Firmicutes.c__Clostridia.o__Clostridia_vadinBB60_group	1.46202	-
d__Bacteria.p__Firmicutes.c__Negativicutes.o__Veillonellales_Selenomonadales.f__Veillonellaceae.g__Anaeroglobus	0	-
d__Bacteria.p__Campilobacterota.c__Campylobacteria.o__Campylobacterales.f__Helicobacteraceae	0	-
d__Bacteria.p__Proteobacteria.c__Gammaproteobacteria.o__Pasteurellales.f__Pasteurellaceae	3.05435	-
d__Bacteria.p__Firmicutes.c__Clostridia.o__Lachnospirales.f__Lachnospiraceae.g___Eubacterium__oxidoreducens_group	0.997126	-
d__Bacteria.p__Firmicutes.c__Clostridia.o__Oscillospirales.f___Eubacterium__coprostanoligenes_group.g___Eubacterium__coprostanoligenes_group	4.23684	-
d__Bacteria.p__Bacteroidota.c__Bacteroidia.o__Bacteroidales.f__Prevotellaceae.g__uncultured	2.00799	-
d__Bacteria.p__Firmicutes.c__Clostridia.o__Clostridiales.f__Clostridiaceae.__	0	-
d__Bacteria.p__Actinobacteriota.c__Actinobacteria.o__Corynebacteriales.f__Corynebacteriaceae.g__Corynebacterium	1.31031	-
d__Bacteria.p__Actinobacteriota.c__Actinobacteria.o__Bifidobacteriales	4.79447	-
d__Bacteria.p__Firmicutes.c__Clostridia.o__Oscillospirales.f__Ruminococcaceae.g__DTU089	2.40029	-
d__Bacteria.p__Firmicutes.c__Clostridia.o__Oscillospirales.f__Ruminococcaceae.g__Negativibacillus	2.94529	-
d__Bacteria.p__Firmicutes.c__Clostridia.o__Oscillospirales.f__Oscillospiraceae.g__Pseudoflavonifractor	0	-
d__Bacteria.p__Firmicutes.c__Clostridia.o__Oscillospirales.f__Ruminococcaceae.g__Anaerofilum	2.15924	-
d__Bacteria.p__Firmicutes.c__Bacilli.o__Lactobacillales.f__Carnobacteriaceae.g__Carnobacterium	1.03432	-
d__Bacteria.p__Actinobacteriota.c__Coriobacteriia.o__Coriobacteriales.f__Coriobacteriaceae.g__Collinsella	3.94816	-
d__Bacteria.p__Firmicutes.c__Clostridia.o__Oscillospirales.f__UCG_010.g__UCG_010	2.94665	-
d__Bacteria.p__Proteobacteria.c__Gammaproteobacteria.o__Pasteurellales.f__Pasteurellaceae.g__Haemophilus	3.05435	-
d__Bacteria.p__Firmicutes.c__Bacilli.o__RF39	2.26635	-
d__Bacteria.p__Desulfobacterota.c__Desulfovibrionia.o__Desulfovibrionales.f__Desulfovibrionaceae.g__uncultured	1.81885	-
d__Bacteria.p__Proteobacteria.c__Gammaproteobacteria.o__Pseudomonadales.f__Pseudomonadaceae	2.39927	-
d__Bacteria.p__Actinobacteriota.c__Coriobacteriia.o__Coriobacteriales.f__Eggerthellaceae.g__Gordonibacter	2.04822	-
d__Bacteria.p__Firmicutes.c__Clostridia.o__Clostridia.f__Hungateiclostridiaceae.__	0	-
d__Bacteria.p__Verrucomicrobiota.c__Chlamydiae.o__Chlamydiales	0	-
d__Bacteria.p__Firmicutes.c__Bacilli.o__Lactobacillales.f__Streptococcaceae.g__Streptococcus	4.42165	-
d__Bacteria.p__Actinobacteriota.c__Actinobacteria.o__Propionibacteriales.f__Propionibacteriaceae.g__Propionibacterium	0	-
d__Bacteria.p__Firmicutes.c__Clostridia.o__Lachnospirales.f__Lachnospiraceae.g___Eubacterium__fissicatena_group	2.01878	-
d__Bacteria.p__Firmicutes.c__Clostridia.o__Lachnospirales.f__Lachnospiraceae.g__CHKCI001	1.49831	-
d__Bacteria.p__Bacteroidota.c__Bacteroidia.o__Bacteroidales.f__Marinifilaceae.g__Odoribacter	2.73539	-
d__Bacteria.p__Firmicutes.c__Clostridia.o__Oscillospirales.f__Oscillospiraceae.g__UCG_003	2.81971	-
d__Bacteria.p__Bacteroidota.c__Bacteroidia.o__Sphingobacteriales.f__Sphingobacteriaceae.g__Nubsella	1.21646	-
d__Bacteria.p__Bacteroidota.c__Bacteroidia.o__Bacteroidales	5.03494	-
d__Bacteria.p__Firmicutes.c__Clostridia.o__Peptostreptococcales_Tissierellales.f__Anaerovoracaceae.g__Family_XIII_AD3011_group	3.34681	-
d__Bacteria.p__Actinobacteriota.c__Actinobacteria.o__Actinomycetales.f__Actinomycetaceae.g__Varibaculum	0	-
d__Bacteria.p__Cyanobacteria.c__Cyanobacteriia.o__Cyanobacteriales.__	0	-
d__Bacteria.p__Proteobacteria.c__Gammaproteobacteria.o__Cardiobacteriales.f__Cardiobacteriaceae	0	-
d__Bacteria.p__Firmicutes.c__Clostridia.o__Peptostreptococcales_Tissierellales.f__Peptostreptococcales_Tissierellales.g__Anaerococcus	1.26176	-
d__Bacteria.p__Spirochaetota	1.75679	-
d__Bacteria.p__Firmicutes.c__Clostridia.o__Oscillospirales.f___Eubacterium__coprostanoligenes_group	4.23684	-
d__Bacteria.p__Firmicutes.c__Clostridia.o__Lachnospirales.f__Lachnospiraceae.g__Lactonifactor	2.11864	-
d__Bacteria.p__Firmicutes.c__Bacilli.o__Erysipelotrichales.f__Erysipelatoclostridiaceae.g__Candidatus_Stoquefichus	0	-
d__Bacteria.p__Verrucomicrobiota.c__Chlamydiae.o__Chlamydiales.f__Parachlamydiaceae.__	0	-
d__Bacteria.p__Desulfobacterota.c__Desulfovibrionia.o__Desulfovibrionales	3.4154	-
d__Bacteria.p__Actinobacteriota.c__Actinobacteria.o__Micrococcales.f__Micrococcaceae.g__Rothia	2.02075	-
d__Bacteria.p__Firmicutes.c__Clostridia.o__Christensenellales.f__Christensenellaceae.g__Catabacter	1.28987	-
d__Bacteria.p__Cyanobacteria.c__Cyanobacteriia.o__Cyanobacteriales.__.__	0	-
d__Bacteria.p__Firmicutes.c__Bacilli.o__Lactobacillales.f__Leuconostocaceae.g__Weissella	2.6996	-
d__Bacteria.p__Firmicutes.c__Clostridia.o__Clostridia_vadinBB60_group.f__Clostridia_vadinBB60_group.g__Clostridia_vadinBB60_group	1.46202	-
d__Bacteria.p__Proteobacteria.c__Gammaproteobacteria.o__Burkholderiales.f__Sutterellaceae.g__Sutterella	2.81987	-
d__Bacteria.p__Firmicutes.c__Clostridia.o__Peptostreptococcales_Tissierellales.f__Peptostreptococcales_Tissierellales	2.19334	-
d__Bacteria.p__Firmicutes.c__Bacilli.__.__.__	1.47847	-
d__Bacteria.p__Proteobacteria.c__Gammaproteobacteria.o__Burkholderiales.f__Comamonadaceae.g__Acidovorax	0	-
d__Bacteria.p__Actinobacteriota.c__Actinobacteria.o__Propionibacteriales.f__Nocardioidaceae.g__Nocardioides	0	-
d__Bacteria.p__Firmicutes.c__Clostridia.o__Clostridia_UCG_014	4.21374	-
d__Bacteria.p__Myxococcota.c__Myxococcia.o__Myxococcales	0.818442	-
d__Eukaryota.__.__.__.__	2.25882	-
d__Bacteria.p__Proteobacteria.c__Gammaproteobacteria.o__Burkholderiales	3.81232	-
d__Bacteria.p__Firmicutes.c__Clostridia.o__Lachnospirales.f__Lachnospiraceae.g__Roseburia	3.64729	-
d__Bacteria.p__Firmicutes.c__Clostridia.o__Peptostreptococcales_Tissierellales.f__Peptostreptococcales_Tissierellales.g__Peptoniphilus	2.02259	-
d__Bacteria.p__Firmicutes.c__Clostridia.o__Peptostreptococcales_Tissierellales.f__Anaerovoracaceae.g___Eubacterium__nodatum_group	2.31149	-
d__Bacteria.p__Firmicutes.c__Clostridia.o__Oscillospirales.f__Ruminococcaceae.g__uncultured	3.438	-
d__Bacteria.p__Firmicutes.c__Clostridia.o__uncultured.f__uncultured	0.498614	-
d__Bacteria.p__Proteobacteria.c__Gammaproteobacteria.o__Aeromonadales.f__Succinivibrionaceae.g__Succinatimonas	1.54119	-
d__Bacteria.p__Proteobacteria.c__Alphaproteobacteria.o__Acetobacterales.f__Acetobacteraceae	0	-
d__Bacteria.p__Firmicutes.c__Clostridia.o__Monoglobales	4.08988	-
d__Eukaryota.__.__.__.__.__	2.25882	-
d__Bacteria.p__Firmicutes.c__Clostridia.o__Lachnospirales.f__Lachnospiraceae.g___Ruminococcus__gauvreauii_group	3.16805	-
d__Bacteria.p__Actinobacteriota.c__Actinobacteria.o__Micrococcales.f__Microbacteriaceae.__	1.21646	-
d__Bacteria.p__Firmicutes.c__Clostridia.o__Peptostreptococcales_Tissierellales.f__Anaerovoracaceae.g__Family_XIII_UCG_001	2.02134	-
d__Bacteria.p__Firmicutes.c__Clostridia.o__Lachnospirales.f__Lachnospiraceae.g___Ruminococcus__gnavus_group	4.27399	-
d__Bacteria.p__Actinobacteriota.c__Coriobacteriia.o__Coriobacteriales.f__Atopobiaceae.g__uncultured	0	-
d__Bacteria.p__Firmicutes.c__Clostridia.o__Lachnospirales.f__Defluviitaleaceae	2.09427	-
d__Bacteria.p__Actinobacteriota.c__Actinobacteria.o__Micromonosporales	0	-
d__Bacteria.p__Proteobacteria.c__Gammaproteobacteria.o__Pseudomonadales.f__Moraxellaceae	0.517412	-
d__Bacteria.p__Firmicutes.c__Bacilli.o__Lactobacillales.f__Lactobacillaceae.g__Pediococcus	0	-
d__Bacteria.p__Firmicutes.c__Clostridia.o__Peptostreptococcales_Tissierellales.f__Anaerovoracaceae.__	2.45786	-
d__Bacteria.p__Firmicutes.c__Clostridia.o__Lachnospirales.f__Lachnospiraceae.g__GCA_900066575	2.17935	-
d__Bacteria.p__Firmicutes.c__Clostridia.o__Monoglobales.f__Monoglobaceae.g__Monoglobus	4.08988	-
d__Bacteria.p__Cyanobacteria.c__Cyanobacteriia.o__Chloroplast.f__Chloroplast	1.21813	-
d__Bacteria.p__Firmicutes.c__Clostridia.o__Christensenellales.f__Christensenellaceae	3.37695	-
d__Bacteria.p__Firmicutes.c__Bacilli.o__Erysipelotrichales.f__Erysipelotrichaceae.g__Merdibacter	1.94384	-
d__Bacteria.p__Actinobacteriota.c__Coriobacteriia.o__Coriobacteriales.f__Atopobiaceae.g__Libanicoccus	2.41522	-
d__Bacteria.p__Firmicutes.c__Clostridia.o__Lachnospirales.f__Lachnospiraceae.g__Howardella	1.31244	-
d__Bacteria.p__Proteobacteria.c__Gammaproteobacteria.o__Pasteurellales	3.05435	-
d__Bacteria.p__Firmicutes.c__Bacilli.o__Lactobacillales.f__P5D1_392	0	-
d__Archaea.p__Euryarchaeota	3.02668	-
d__Bacteria.p__Bacteroidota.c__Bacteroidia.o__Bacteroidales.f__Bacteroidaceae.g__Bacteroides	4.9382	-
d__Bacteria.p__Patescibacteria.c__Saccharimonadia.o__Saccharimonadales.f__Saccharimonadaceae.__	1.5659	-
d__Bacteria.p__Firmicutes.c__Bacilli.o__Staphylococcales.f__Staphylococcaceae	1.60716	-
d__Bacteria.p__Campilobacterota.c__Campylobacteria.o__Campylobacterales	0	-
d__Bacteria.p__Firmicutes.c__Clostridia.o__Eubacteriales.f__Anaerofustaceae.g__Anaerofustis	1.89825	-
d__Archaea.__.__.__.__.__	1.6777	-
d__Bacteria.p__Bacteroidota.c__Bacteroidia.o__Bacteroidales.f__Porphyromonadaceae	0.849833	-
d__Bacteria.p__Cyanobacteria.c__Cyanobacteriia.o__Cyanobacteriales.f__Chroococcidiopsaceae.g__uncultured	0	-
d__Bacteria.p__Firmicutes.c__Clostridia.o__Lachnospirales.f__Lachnospiraceae.g__Moryella	1.94373	-
d__Bacteria.p__Firmicutes.c__Clostridia.o__Peptococcales.f__Peptococcaceae	2.5151	-
d__Bacteria.p__Bacteroidota.c__Bacteroidia.o__Bacteroidales.f__Muribaculaceae	1.93712	-
d__Bacteria.p__Actinobacteriota.c__Coriobacteriia.o__Coriobacteriales.f__Coriobacteriaceae	3.95849	-
d__Bacteria.p__Synergistota.c__Synergistia.o__Synergistales.f__Synergistaceae.g__Pyramidobacter	0	-
d__Archaea.__	1.6777	-
d__Bacteria.p__Bacteroidota.c__Bacteroidia.o__Flavobacteriales	1.19506	-
d__Bacteria.p__Firmicutes.c__Bacilli.o__Lactobacillales.f__Carnobacteriaceae	3.1808	-
d__Bacteria.p__Proteobacteria.c__Alphaproteobacteria.o__Rickettsiales	1.40865	-
d__Bacteria.p__Firmicutes.c__Clostridia.o__Lachnospirales.f__Lachnospiraceae.g__GCA_900066755	1.07404	-
d__Eukaryota	2.25882	-
d__Bacteria.p__Proteobacteria.c__Gammaproteobacteria.o__Burkholderiales.f__Comamonadaceae	1.53764	-
d__Bacteria.p__Firmicutes.c__Bacilli.o__Izemoplasmatales.f__Izemoplasmatales	0.9192	-
d__Bacteria.p__Actinobacteriota.c__Coriobacteriia.o__Coriobacteriales.__	0.767459	-
d__Bacteria.p__Patescibacteria.c__Saccharimonadia.o__Saccharimonadales.f__Saccharimonadaceae.g__Candidatus_Saccharimonas	1.80295	-
d__Bacteria.p__Firmicutes.c__Clostridia.o__Oscillospirales.f__Ruminococcaceae.g__Caproiciproducens	1.80988	-
d__Bacteria.p__Firmicutes.c__Bacilli.o__Erysipelotrichales.f__Erysipelatoclostridiaceae.g__Coprobacillus	2.08034	-
d__Bacteria.p__Proteobacteria.c__Alphaproteobacteria.o__Rhizobiales.f__Xanthobacteraceae.__	0.870092	-
d__Bacteria.p__Firmicutes.c__Clostridia.o__Oscillospirales.f__Oscillospiraceae.g__Colidextribacter	2.85448	-
d__Bacteria.p__Firmicutes.c__Clostridia.o__Lachnospirales.f__Lachnospiraceae.g___Eubacterium__hallii_group	2.76911	-
d__Bacteria.p__Bacteroidota.c__Bacteroidia.o__Bacteroidales.f__Prevotellaceae.g__Paraprevotella	2.53055	-
d__Bacteria.p__Proteobacteria.c__Gammaproteobacteria.o__Enterobacterales.f__Hafniaceae	0.548195	-
d__Bacteria.p__Proteobacteria.c__Alphaproteobacteria.o__Caulobacterales	1.94074	-
d__Bacteria.p__Firmicutes.c__Clostridia.o__Clostridia	0	-
d__Bacteria.p__Firmicutes.c__Clostridia.o__Lachnospirales.f__Lachnospiraceae.g__Shuttleworthia	0.657957	-
d__Bacteria.p__Firmicutes.c__Clostridia.o__Clostridia_UCG_014.f__Clostridia_UCG_014	4.21374	-
d__Bacteria.p__Verrucomicrobiota.c__Verrucomicrobiae.o__Verrucomicrobiales	4.18599	-
d__Bacteria.p__Firmicutes.c__Bacilli.o__Lactobacillales.f__Carnobacteriaceae.g__Granulicatella	3.17769	-
d__Bacteria.p__Firmicutes.c__Clostridia.o__Peptostreptococcales_Tissierellales.f__Peptostreptococcales_Tissierellales.g__Ezakiella	0	-
d__Bacteria.p__Firmicutes.c__Bacilli.o__Erysipelotrichales.f__Erysipelotrichaceae.g__Bulleidia	0	-
d__Bacteria.p__Proteobacteria.c__Gammaproteobacteria.o__Enterobacterales	5.51893	-
d__Bacteria.p__Firmicutes.c__Bacilli.o__Lactobacillales.f__Aerococcaceae	2.26714	-
d__Bacteria.p__Actinobacteriota.c__Coriobacteriia.o__Coriobacteriales.f__Eggerthellaceae.g__CHKCI002	0.967891	-
d__Bacteria.p__Bacteroidota.c__Bacteroidia.o__Bacteroidales.f__Barnesiellaceae	3.29626	-
d__Bacteria.p__Actinobacteriota.c__Actinobacteria.o__Corynebacteriales.f__Nocardiaceae.g__Gordonia	0	-
d__Bacteria.p__Actinobacteriota.c__Coriobacteriia.o__Coriobacteriales.f__Eggerthellaceae.g__uncultured	2.23454	-
d__Bacteria.p__Firmicutes.c__Bacilli.o__Paenibacillales.f__Paenibacillaceae.g__Paenibacillus	0	-
d__Bacteria.p__Firmicutes.c__Clostridia.o__Lachnospirales.f__Lachnospiraceae.g__uncultured	3.04522	-
d__Bacteria.p__Proteobacteria.c__Alphaproteobacteria.o__Rhodospirillales	2.26326	-
d__Bacteria.p__Firmicutes.c__Clostridia.o__Eubacteriales.f__Anaerofustaceae	1.89825	-
d__Bacteria.p__Cyanobacteria.c__Cyanobacteriia.o__Chloroplast	1.21813	-
d__Bacteria.p__Actinobacteriota.c__Coriobacteriia.o__Coriobacteriales.f__Coriobacteriales_Incertae_Sedis.g__Raoultibacter	1.28901	-
d__Bacteria.p__Firmicutes.c__Clostridia.o__Oscillospirales.f___Clostridium__methylpentosum_group	2.40943	-
d__Bacteria.p__Bacteroidota.c__Bacteroidia.o__Bacteroidales.f__Muribaculaceae.g__CAG_873	0	-
d__Bacteria.p__Actinobacteriota.c__Coriobacteriia.o__Coriobacteriales.__.__	0.767459	-
d__Bacteria.p__Proteobacteria.c__Gammaproteobacteria.o__Enterobacterales.f__Enterobacteriaceae	5.51893	-
d__Bacteria.p__Firmicutes.c__Clostridia.o__Lachnospirales.f__Defluviitaleaceae.g__Defluviitaleaceae_UCG_011	2.09427	-
d__Bacteria.p__Firmicutes.c__Clostridia.o__Oscillospirales.f___Clostridium__methylpentosum_group.g___Clostridium__methylpentosum_group	2.40943	-
d__Bacteria.p__Proteobacteria.c__Gammaproteobacteria.o__Enterobacterales.f__Enterobacteriaceae.g__Klebsiella	3.51737	-
d__Bacteria.p__Bacteroidota.c__Bacteroidia.o__Sphingobacteriales.f__Sphingobacteriaceae.g__Sphingobacterium	0	-
d__Bacteria.p__Actinobacteriota.c__Actinobacteria.o__Actinomycetales.f__Actinomycetaceae.g__Arcanobacterium	0	-
d__Eukaryota.p__Basidiomycota.c__Tremellomycetes.o__Cystofilobasidiales.f__Mrakiaceae	0	-
d__Bacteria.p__Actinobacteriota.c__Coriobacteriia.o__Coriobacteriales.f__Coriobacteriales_Incertae_Sedis	2.27668	-
d__Bacteria.p__Proteobacteria.c__Gammaproteobacteria.o__Xanthomonadales.f__Xanthomonadaceae	3.23425	-
d__Bacteria.p__Proteobacteria.c__Gammaproteobacteria.o__Enterobacterales.f__Morganellaceae.g__Proteus	0	-
d__Archaea.p__Euryarchaeota.c__Methanobacteria.o__Methanobacteriales.f__Methanobacteriaceae.g__Methanobrevibacter	3.02668	-
d__Bacteria.p__Verrucomicrobiota.c__Verrucomicrobiae.o__Verrucomicrobiales.f__Akkermansiaceae.g__Akkermansia	4.18599	-
d__Bacteria.p__Actinobacteriota.c__Actinobacteria.o__Micrococcales.f__Brevibacteriaceae	0	-
d__Bacteria.p__Firmicutes.c__Clostridia.o__Lachnospirales.f__Lachnospiraceae.g___Eubacterium__xylanophilum_group	1.97674	-
d__Bacteria.p__Actinobacteriota.c__Actinobacteria.o__Corynebacteriales.f__Corynebacteriaceae.g__Lawsonella	0	-
d__Bacteria.p__Firmicutes.c__Clostridia.o__Oscillospirales.f__Ruminococcaceae.g__Ruminococcus	3.33536	-
d__Bacteria.p__Actinobacteriota.c__Actinobacteria.o__Micrococcales	2.02075	-
d__Bacteria.p__Desulfobacterota.c__Desulfovibrionia.o__Desulfovibrionales.f__Desulfovibrionaceae.g__Desulfovibrio	2.95303	-
d__Bacteria.p__Firmicutes.c__Clostridia.o__Eubacteriales.f__Eubacteriaceae.g__Eubacterium	2.89911	-
d__Bacteria.p__Bacteroidota.c__Bacteroidia.o__Bacteroidales.f__Prevotellaceae.g__Prevotellaceae_UCG_003	0.571157	-
d__Bacteria.p__Bacteroidota.c__Bacteroidia.o__Bacteroidales.f__Prevotellaceae.g__Prevotellaceae_UCG_001	1.20704	-
d__Bacteria.p__Firmicutes.c__Clostridia.o__Lachnospirales.f__Lachnospiraceae.g__Sellimonas	3.58594	-
d__Bacteria.p__Firmicutes.c__Bacilli.o__Izemoplasmatales	0.9192	-
d__Bacteria.p__Firmicutes.c__Negativicutes	4.75789	-
d__Bacteria.p__Firmicutes.c__Clostridia.o__Clostridiales.f__Clostridiaceae.g__Clostridium_sensu_stricto_1	3.30173	-
d__Bacteria.p__Firmicutes.c__Clostridia.o__Lachnospirales.f__Lachnospiraceae.g__UC5_1_2E3	3.23261	-
d__Bacteria.p__Firmicutes.c__Bacilli.o__Lactobacillales.f__Streptococcaceae.g__Lactococcus	3.39562	-
d__Bacteria.p__Actinobacteriota.c__Actinobacteria.o__Micrococcales.f__Micrococcaceae	2.02075	-
d__Bacteria.p__Firmicutes.c__Bacilli.o__Erysipelotrichales.f__Erysipelotrichaceae.__	0	-
d__Bacteria.p__Proteobacteria.c__Gammaproteobacteria.o__Burkholderiales.f__Oxalobacteraceae.__	0	-
d__Bacteria.p__Firmicutes.c__Bacilli.o__Erysipelotrichales.f__Erysipelotrichaceae.g__Faecalicoccus	2.00876	-
d__Archaea.p__Nanoarchaeota.c__Nanoarchaeia	0	-
d__Bacteria.p__Cyanobacteria	1.22343	-
d__Bacteria.p__Proteobacteria.c__Alphaproteobacteria.o__Rhizobiales.f__Rhizobiaceae	0	-
d__Bacteria.p__Firmicutes.c__Bacilli.o__RF39.f__RF39.g__RF39	2.26635	-
d__Bacteria.p__Proteobacteria.c__Alphaproteobacteria	2.36807	-
d__Bacteria.p__Firmicutes.c__Clostridia.o__Oscillospirales.f__Oscillospirales.g__Hydrogenoanaerobacterium	0.973413	-
d__Bacteria.p__Actinobacteriota.c__Actinobacteria.o__Corynebacteriales.f__Nocardiaceae	0	-
d__Bacteria.p__Firmicutes.c__Clostridia.o__Oscillospirales.f__Ruminococcaceae.g__Pygmaiobacter	0	-
d__Bacteria.p__Firmicutes.c__Clostridia.o__Lachnospirales.f__Lachnospiraceae.g__Lachnospiraceae_UCG_001	1.13205	-
d__Bacteria.p__Bacteroidota.c__Bacteroidia.o__Bacteroidales.f__Barnesiellaceae.g__Coprobacter	0.983044	-
d__Bacteria.p__Verrucomicrobiota.c__Chlamydiae.o__Chlamydiales.f__Parachlamydiaceae	0	-
d__Bacteria.p__Firmicutes.c__Clostridia.o__Christensenellales.f__Christensenellaceae.g__uncultured	2.19177	-
d__Bacteria.p__Firmicutes.c__Clostridia.o__Peptostreptococcales_Tissierellales.f__Peptostreptococcales_Tissierellales.g__Finegoldia	1.09231	-
d__Bacteria.p__Firmicutes.c__Clostridia.o__Oscillospirales.f__Ethanoligenenaceae.g__Acetanaerobacterium	1.7917	-
d__Bacteria.p__Bacteroidota.c__Bacteroidia.o__Bacteroidales.f__Muribaculaceae.g__Muribaculaceae	1.93712	-
d__Bacteria.p__Firmicutes.c__Clostridia.o__Lachnospirales.f__Lachnospiraceae.g__Tyzzerella	3.26315	-
d__Bacteria.p__Firmicutes.c__Clostridia.o__Eubacteriales.f__Eubacteriaceae	2.89911	-
d__Bacteria.p__Bacteroidota.c__Bacteroidia.o__Bacteroidales.f__uncultured.g__uncultured	0	-
d__Bacteria.p__Spirochaetota.c__Brachyspirae.o__Brachyspirales	1.75679	-
d__Bacteria.p__Proteobacteria.c__Alphaproteobacteria.o__Rhizobiales.f__Xanthobacteraceae	0.870092	-
d__Bacteria.p__Firmicutes.c__Clostridia.o__Lachnospirales.f__Lachnospiraceae.g__CAG_56	2.93965	-
d__Bacteria.p__Chloroflexi.c__Chloroflexia.o__Kallotenuales.f__Kallotenuaceae	0	-
d__Bacteria.p__Firmicutes.c__Bacilli.o__Erysipelotrichales.f__Erysipelotrichaceae.g__uncultured	0	-
d__Bacteria.p__Firmicutes.c__Bacilli.o__Bacillales.f__Bacillaceae	2.12822	-
d__Bacteria.p__Proteobacteria.c__Gammaproteobacteria.o__Aeromonadales	2.36802	-
d__Bacteria.p__Firmicutes.c__Clostridia.__.__.__	2.02309	-
d__Bacteria.p__Bacteroidota.c__Bacteroidia.o__Chitinophagales.f__Chitinophagaceae.g__Chitinophaga	0.76046	-
d__Bacteria.p__Firmicutes.c__Bacilli.o__Bacillales.f__Bacillaceae.g__Bacillus	2.12822	-
d__Bacteria.p__Firmicutes.c__Clostridia.o__Lachnospirales.f__Lachnospiraceae.g__Frisingicoccus	2.02763	-
d__Bacteria.p__Verrucomicrobiota.c__Verrucomicrobiae.o__Verrucomicrobiales.f__Akkermansiaceae	4.18599	-
d__Bacteria.p__Firmicutes.c__Clostridia.o__Oscillospirales.f__uncultured	1.81311	-
d__Bacteria.p__Firmicutes.c__Bacilli.o__Erysipelotrichales.f__Erysipelotrichaceae.g__Erysipelotrichaceae	1.28023	-
d__Bacteria.p__Proteobacteria.c__Gammaproteobacteria.o__Burkholderiales.f__Neisseriaceae.g__uncultured	0	-
d__Bacteria.p__Firmicutes.c__Clostridia.o__Lachnospirales.f__Lachnospiraceae.g__Marvinbryantia	2.41716	-
d__Bacteria.p__Firmicutes.c__Clostridia.o__Oscillospirales.f__Oscillospiraceae.g__V9D2013_group	0.872187	-
d__Bacteria.p__Firmicutes.c__Bacilli.o__Bacillales	2.12822	-
d__Bacteria.p__Actinobacteriota.c__Actinobacteria.o__Corynebacteriales	1.31031	-
d__Bacteria.p__Proteobacteria.c__Gammaproteobacteria.o__Aeromonadales.f__Succinivibrionaceae	2.36802	-
d__Bacteria.p__Proteobacteria.c__Gammaproteobacteria.o__Xanthomonadales.f__Xanthomonadaceae.g__Lysobacter	3.23425	-
d__Bacteria.p__Firmicutes.c__Bacilli.o__Paenibacillales.f__Paenibacillaceae	0	-
d__Bacteria.p__Proteobacteria.c__Gammaproteobacteria.o__Burkholderiales.f__Burkholderiaceae	0	-
d__Bacteria.p__Firmicutes.c__Clostridia.o__Lachnospirales.f__Lachnospiraceae.g___Eubacterium__ventriosum_group	3.32077	-
d__Bacteria.p__Firmicutes.c__Clostridia.o__Peptostreptococcales_Tissierellales.f__Peptostreptococcaceae.g__Filifactor	0.888189	-
d__Bacteria.p__Firmicutes.c__Clostridia.o__Lachnospirales.f__Lachnospiraceae	5.26708	-
d__Bacteria.p__Firmicutes.c__Clostridia.o__Peptostreptococcales_Tissierellales.f__Peptostreptococcales_Tissierellales.g__Parvimonas	1.30316	-
d__Bacteria.p__Firmicutes.c__Clostridia.o__Lachnospirales.f__Lachnospiraceae.g___Eubacterium__ruminantium_group	2.6834	-
d__Bacteria.p__Chloroflexi.c__Chloroflexia	0	-
d__Bacteria.p__Proteobacteria.c__Alphaproteobacteria.o__Rhodospirillales.f__uncultured	2.26326	-
d__Bacteria.p__Bacteroidota.c__Bacteroidia.o__Bacteroidales.f__Bacteroidaceae	4.9382	-
d__Bacteria.p__Actinobacteriota.c__Actinobacteria.o__Actinomycetales.f__Actinomycetaceae.__	0.870981	-
d__Bacteria.p__Proteobacteria.c__Gammaproteobacteria.o__Pseudomonadales.f__Pseudomonadaceae.g__Pseudomonas	2.39927	-
d__Bacteria.p__Proteobacteria.c__Gammaproteobacteria.o__Pseudomonadales.f__Moraxellaceae.g__Enhydrobacter	0.517412	-
d__Bacteria.p__Proteobacteria.c__Alphaproteobacteria.o__Rhodobacterales.f__Rhodobacteraceae.g__Paracoccus	0	-
d__Bacteria.p__Fusobacteriota.c__Fusobacteriia.o__Fusobacteriales.f__Leptotrichiaceae.g__Leptotrichia	0	-
d__Bacteria.p__Bacteroidota.c__Bacteroidia.o__Sphingobacteriales	1.21646	-
d__Bacteria.p__Firmicutes.c__Clostridia.o__Oscillospirales.f__Butyricicoccaceae	3.60828	-
d__Bacteria.p__Firmicutes.c__Bacilli.o__Lactobacillales.f__Lactobacillaceae.g__Lactobacillus	2.37776	-
d__Bacteria.p__Proteobacteria.c__Alphaproteobacteria.o__Rickettsiales.f__Mitochondria.g__Mitochondria	1.40865	-
d__Bacteria.p__Proteobacteria.c__Gammaproteobacteria.o__Enterobacterales.f__Hafniaceae.g__Hafnia_Obesumbacterium	0.548195	-
d__Bacteria.p__Actinobacteriota.c__Actinobacteria.o__Corynebacteriales.f__Corynebacteriaceae	1.31031	-
d__Bacteria.p__Actinobacteriota.c__Coriobacteriia.o__Coriobacteriales.f__Eggerthellaceae.g__Senegalimassilia	2.69939	-
d__Bacteria.p__Cyanobacteria.c__Vampirivibrionia.o__Gastranaerophilales.f__Gastranaerophilales	1.04909	-
d__Bacteria.p__Firmicutes.c__Negativicutes.o__Veillonellales_Selenomonadales.f__Veillonellaceae.g__Dialister	3.54933	-
d__Bacteria.p__Proteobacteria.c__Alphaproteobacteria.o__Rhodobacterales	0	-
d__Bacteria.p__Firmicutes.c__Negativicutes.o__Acidaminococcales.f__Acidaminococcaceae	4.39101	-
d__Bacteria.p__Firmicutes.c__Negativicutes.o__Veillonellales_Selenomonadales.f__Veillonellaceae	4.10784	-
d__Bacteria.p__Cyanobacteria.c__Cyanobacteriia	1.21813	-
d__Bacteria.p__Firmicutes.c__Clostridia.o__Oscillospirales.f__Ruminococcaceae.g__Harryflintia	2.3068	-
d__Bacteria.p__Bacteroidota.c__Bacteroidia.o__Bacteroidales.__.__	0	-
d__Bacteria.p__Actinobacteriota.c__Coriobacteriia.o__Coriobacteriales.f__uncultured.g__uncultured	0	-
d__Bacteria.p__Proteobacteria.c__Gammaproteobacteria.o__Burkholderiales.f__Oxalobacteraceae.g__Oxalobacter	1.63322	-
d__Bacteria.p__Firmicutes.c__Negativicutes.o__Veillonellales_Selenomonadales.f__Veillonellaceae.g__Allisonella	1.98617	-
d__Bacteria.p__Firmicutes.c__Clostridia.o__Oscillospirales.f__Oscillospiraceae.g__Intestinimonas	1.04671	-
d__Bacteria.p__Firmicutes.c__Bacilli.o__Lactobacillales.f__Lactobacillaceae	2.37776	-
d__Bacteria.p__Firmicutes.c__Clostridia.o__Clostridia_UCG_014.f__Clostridia_UCG_014.g__Clostridia_UCG_014	4.21374	-
d__Bacteria.p__Firmicutes.c__Clostridia.o__Lachnospirales.f__Lachnospiraceae.g__Hungatella	2.59293	-
d__Bacteria.p__Firmicutes.c__Clostridia.o__Lachnospirales.f__Lachnospiraceae.g__Herbinix	0	-
d__Bacteria.p__Proteobacteria.c__Gammaproteobacteria	5.5245	-
d__Bacteria.p__Bacteroidota.c__Bacteroidia.o__Bacteroidales.__	0	-
d__Bacteria.p__Chloroflexi.c__Chloroflexia.o__Kallotenuales.f__Kallotenuaceae.g__Kallotenue	0	-
d__Bacteria.p__Cyanobacteria.c__Cyanobacteriia.o__Chloroplast.f__Chloroplast.g__Chloroplast	1.21813	-
d__Bacteria.p__Firmicutes.c__Clostridia.o__Oscillospirales.f__Oscillospiraceae.g__Papillibacter	0.606805	-

## Sheet: Table S2C
Species	logarithm value of the highest mean among all the classes	Association cohort	LDA score	p-value
d__Bacteria.p__Firmicutes.c__Clostridia.o__Oscillospirales.f__Ruminococcaceae.g__Faecalibacterium	5.21495	Healthy	4.8829	0.00112309
d__Bacteria.p__Firmicutes.c__Clostridia.o__Lachnospirales.f__Lachnospiraceae.g__Dorea	4.45489	Healthy	4.15659	0.00859504
d__Bacteria.p__Firmicutes.c__Clostridia.o__Lachnospirales.f__Lachnospiraceae.g__Fusicatenibacter	3.86773	Healthy	3.4559	0.0103191
d__Bacteria.p__Firmicutes.c__Clostridia.o__Lachnospirales.f__Lachnospiraceae.g__Roseburia	3.64729	Healthy	3.38751	0.00645574
d__Bacteria.p__Firmicutes	5.80569	Healthy	4.97398	0.00936773
d__Bacteria.p__Firmicutes.c__Clostridia	5.74764	Healthy	4.94673	0.01572
d__Bacteria.p__Firmicutes.c__Clostridia.o__Peptostreptococcales_Tissierellales.f__Peptostreptococcaceae.g__Romboutsia	3.32064	Healthy	3.13957	0.0216942
d__Bacteria.p__Firmicutes.c__Clostridia.o__Oscillospirales	5.5281	Healthy	4.98134	0.00755071
d__Bacteria.p__Firmicutes.c__Clostridia.o__Oscillospirales.f__Ruminococcaceae	5.47314	Healthy	4.97286	0.00483371
d__Bacteria.p__Actinobacteriota.c__Coriobacteriia.o__Coriobacteriales.f__Eggerthellaceae.g__Eggerthella	3.45703	CoV	3.57026	5.61102e-05
d__Bacteria.p__Bacteroidota.c__Bacteroidia	5.33551	CoV	4.76445	0.0441363
d__Bacteria.p__Actinobacteriota.c__Coriobacteriia.o__Coriobacteriales	4.28502	CoV	3.85414	0.0139353
d__Bacteria.p__Bacteroidota	5.33551	CoV	4.76445	0.0441363
d__Bacteria.p__Actinobacteriota.c__Coriobacteriia.o__Coriobacteriales.f__Eggerthellaceae	3.65341	CoV	3.38217	0.00172993
d__Bacteria.p__Firmicutes.c__Bacilli.o__Lactobacillales	4.48617	CoV	3.97737	0.0191481
d__Bacteria.p__Bacteroidota.c__Bacteroidia.o__Bacteroidales	5.33551	CoV	4.78404	0.0441363
d__Bacteria.p__Bacteroidota.c__Bacteroidia.o__Bacteroidales.f__Bacteroidaceae.g__Bacteroides	5.28457	CoV	4.72398	0.0191725
d__Bacteria.p__Firmicutes.c__Clostridia.o__Eubacteriales.f__Eubacteriaceae.g__Eubacterium	2.95535	CoV	4.46117	0.0128002
d__Bacteria.p__Actinobacteriota.c__Coriobacteriia	4.28502	CoV	3.85414	0.0139353
d__Bacteria.p__Firmicutes.c__Clostridia.o__Eubacteriales.f__Eubacteriaceae	2.95535	CoV	4.43813	0.0128002
d__Bacteria.p__Bacteroidota.c__Bacteroidia.o__Bacteroidales.f__Bacteroidaceae	5.28457	CoV	4.72398	0.0191725
d__Bacteria.p__Firmicutes.c__Clostridia.o__Lachnospirales.f__Lachnospiraceae.g__Anaerostipes	3.95512	-
d__Archaea	3.19573	-
d__Bacteria.p__Actinobacteriota.c__Actinobacteria.o__Actinomycetales.f__Actinomycetaceae.g__Actinomyces	3.36437	-
d__Bacteria.p__Firmicutes.c__Clostridia.o__Lachnospirales.f__Lachnospiraceae.g__Coprococcus	3.55686	-
d__Bacteria.p__Actinobacteriota.c__Actinobacteria.o__Micrococcales.f__Micrococcaceae.g__Kocuria	0	-
d__Bacteria.p__Proteobacteria.c__Gammaproteobacteria.o__Enterobacterales.f__Enterobacteriaceae.g__Raoultella	1.89466	-
d__Bacteria.p__Proteobacteria.c__Gammaproteobacteria.o__Pasteurellales.f__Pasteurellaceae.__	0	-
d__Bacteria.p__Actinobacteriota.c__Actinobacteria.o__Micromonosporales.f__Micromonosporaceae	0	-
d__Bacteria.p__Actinobacteriota.c__Coriobacteriia.o__Coriobacteriales.f__Atopobiaceae.g__Olsenella	0	-
d__Bacteria.p__Verrucomicrobiota.c__Chlamydiae	0	-
d__Bacteria.p__Firmicutes.c__Clostridia.o__Lachnospirales.f__Lachnospiraceae.g__Lachnospiraceae_UCG_004	2.32281	-
d__Bacteria.p__Proteobacteria.c__Alphaproteobacteria.o__Caulobacterales.f__Caulobacteraceae	1.94074	-
d__Bacteria.p__Bacteroidota.c__Bacteroidia.o__Bacteroidales.f__Rikenellaceae.g__Alistipes	3.63408	-
d__Bacteria.p__Firmicutes.c__Clostridia.o__Lachnospirales.f__Lachnospiraceae.__	4.26813	-
d__Bacteria.p__Firmicutes.c__Clostridia.o__Monoglobales.f__Monoglobaceae	4.08988	-
d__Bacteria.p__Bacteroidota.c__Bacteroidia.o__Bacteroidales.f__Prevotellaceae.g__Prevotellaceae_NK3B31_group	0.772053	-
d__Bacteria.p__Firmicutes.c__Clostridia.o__Lachnospirales.f__Lachnospiraceae.g__Catenibacillus	2.11535	-
d__Bacteria.p__Firmicutes.c__Clostridia.o__Oscillospirales.f__Oscillospiraceae	4.26474	-
d__Bacteria.p__Proteobacteria.c__Gammaproteobacteria.o__Enterobacterales.f__Yersiniaceae.g__Serratia	0	-
d__Bacteria.p__Actinobacteriota.c__Actinobacteria.o__Micrococcales.f__Brevibacteriaceae.g__Brevibacterium	0	-
d__Bacteria.p__Bacteroidota.c__Bacteroidia.o__Bacteroidales.f__Barnesiellaceae.g__Barnesiella	2.95683	-
d__Bacteria.p__Proteobacteria.c__Gammaproteobacteria.o__Cardiobacteriales.f__Cardiobacteriaceae.g__Cardiobacterium	0	-
d__Bacteria.p__Verrucomicrobiota.c__Verrucomicrobiae	3.33699	-
d__Bacteria.p__Bacteroidota.c__Bacteroidia.o__Bacteroidales.f__Tannerellaceae.__	1.58969	-
d__Bacteria.p__Firmicutes.c__Clostridia.o__Peptostreptococcales_Tissierellales.f__Anaerovoracaceae.g__Mogibacterium	0	-
d__Archaea.p__Nanoarchaeota.c__Nanoarchaeia.o__Woesearchaeales	0	-
d__Bacteria.p__Firmicutes.c__Clostridia.o__Clostridiales	3.30173	-
d__Bacteria.p__Cyanobacteria.c__Cyanobacteriia.o__Cyanobacteriales	0	-
d__Bacteria.p__Actinobacteriota.c__Coriobacteriia.o__Coriobacteriales.f__Atopobiaceae.g__Atopobium	2.22882	-
d__Bacteria.p__Firmicutes.c__Bacilli	4.69535	-
d__Bacteria.p__Firmicutes.c__Bacilli.o__Lactobacillales.f__Aerococcaceae.g__Eremococcus	0	-
d__Bacteria.p__Campilobacterota.c__Campylobacteria.o__Campylobacterales.f__Campylobacteraceae.g__Campylobacter	1.52892	-
d__Bacteria.p__Actinobacteriota.c__Coriobacteriia.o__Coriobacteriales.f__Eggerthellaceae.g__Enterorhabdus	2.03339	-
d__Bacteria.p__Firmicutes.c__Clostridia.o__Lachnospirales.f__Lachnospiraceae.g___Eubacterium__eligens_group	2.97364	-
d__Bacteria.p__Firmicutes.c__Bacilli.o__Erysipelotrichales.f__Erysipelatoclostridiaceae.g__Erysipelotrichaceae_UCG_003	3.30786	-
d__Bacteria.p__Firmicutes.c__Bacilli.o__RF39.f__RF39	2.26635	-
d__Bacteria.p__Firmicutes.c__Clostridia.o__Peptostreptococcales_Tissierellales.f__Peptostreptococcaceae.g__Clostridioides	0	-
d__Bacteria.p__Actinobacteriota.c__Coriobacteriia.o__Coriobacteriales.f__Coriobacteriales_Incertae_Sedis.g__uncultured	2.35111	-
d__Bacteria.p__Patescibacteria.c__Saccharimonadia.o__Saccharimonadales.f__Saccharimonadales.g__Saccharimonadales	2.43612	-
d__Bacteria.p__Firmicutes.c__Clostridia.o__Lachnospirales	5.33593	-
d__Bacteria.p__Proteobacteria.c__Gammaproteobacteria.o__Enterobacterales.f__Morganellaceae	2.20814	-
d__Bacteria.p__Bacteroidota.c__Bacteroidia.o__Bacteroidales.f__Rikenellaceae.g__Rikenellaceae_RC9_gut_group	0.823733	-
d__Bacteria.p__Firmicutes.c__Clostridia.o__Peptostreptococcales_Tissierellales.f__Peptostreptococcaceae.g__Terrisporobacter	0	-
d__Bacteria.p__Firmicutes.c__Clostridia.o__Oscillospirales.f__Oscillospiraceae.g__NK4A214_group	3.22019	-
d__Bacteria.p__Firmicutes.c__Clostridia.o__Peptostreptococcales_Tissierellales.f__Peptostreptococcaceae.__	0	-
d__Bacteria.p__Proteobacteria.c__Gammaproteobacteria.o__Xanthomonadales	2.73774	-
d__Bacteria.p__Firmicutes.c__Negativicutes.o__Acidaminococcales.f__Acidaminococcaceae.g__Phascolarctobacterium	4.0747	-
d__Bacteria.p__Actinobacteriota.c__Actinobacteria.o__Micrococcales.f__Microbacteriaceae.g__Microbacterium	0	-
d__Bacteria.p__Bacteroidota.c__Bacteroidia.o__Flavobacteriales.f__Flavobacteriaceae.g__uncultured	1.19506	-
d__Bacteria.p__Firmicutes.c__Clostridia.o__Oscillospirales.f__Ethanoligenenaceae	2.50686	-
d__Bacteria.p__Firmicutes.c__Clostridia.o__Clostridia_vadinBB60_group.f__Clostridia_vadinBB60_group	2.92436	-
d__Eukaryota.p__Basidiomycota	0	-
d__Bacteria.p__Firmicutes.c__Clostridia.o__Lachnospirales.f__Lachnospiraceae.g__Lachnospiraceae_UCG_010	2.72742	-
d__Bacteria.p__Firmicutes.c__Clostridia.o__Christensenellales.f__Christensenellaceae.g__Christensenellaceae_R_7_group	3.33981	-
d__Bacteria.p__Actinobacteriota.c__Coriobacteriia.o__Coriobacteriales.f__Atopobiaceae.g__Coriobacteriaceae_UCG_003	0	-
d__Bacteria.p__Actinobacteriota.c__Actinobacteria.o__Bifidobacteriales.f__Bifidobacteriaceae.g__Bifidobacterium	4.82782	-
d__Archaea.p__Nanoarchaeota.c__Nanoarchaeia.o__Woesearchaeales.f__Woesearchaeales.g__Woesearchaeales	0	-
d__Bacteria.p__Firmicutes.c__Bacilli.o__Lactobacillales.f__Leuconostocaceae	2.8109	-
d__Archaea.__.__.__.__	1.92007	-
d__Bacteria.p__Firmicutes.c__Bacilli.o__Erysipelotrichales.f__Erysipelatoclostridiaceae.g__Erysipelatoclostridium	3.95462	-
d__Bacteria.p__Firmicutes.c__Clostridia.o__Peptostreptococcales_Tissierellales.f__Anaerovoracaceae	3.58136	-
d__Bacteria.p__Actinobacteriota.c__Coriobacteriia.o__Coriobacteriales.f__Eggerthellaceae.g__Parvibacter	0	-
d__Bacteria.p__Proteobacteria	5.40535	-
d__Bacteria.p__Firmicutes.c__Clostridia.o__Oscillospirales.f__Ruminococcaceae.g__Incertae_Sedis	3.86842	-
d__Bacteria.p__Firmicutes.c__Bacilli.o__Erysipelotrichales.f__Erysipelotrichaceae.g__Holdemanella	3.54371	-
d__Bacteria.p__Firmicutes.c__Negativicutes.o__Veillonellales_Selenomonadales.f__Selenomonadaceae	4.54402	-
d__Archaea.p__Nanoarchaeota.c__Nanoarchaeia.o__Woesearchaeales.f__Woesearchaeales	0	-
d__Bacteria.p__Firmicutes.c__Clostridia.o__Oscillospirales.f__uncultured.g__uncultured	2.18085	-
d__Bacteria.p__Firmicutes.c__Bacilli.o__Lactobacillales.f__Leuconostocaceae.g__Leuconostoc	2.16516	-
d__Bacteria.p__Firmicutes.c__Clostridia.o__Peptococcales.f__Peptococcaceae.g__Peptococcus	2.21826	-
d__Bacteria.p__Firmicutes.c__Clostridia.o__Oscillospirales.f__Ruminococcaceae.g__Phocea	0.921435	-
d__Bacteria.p__Firmicutes.c__Clostridia.o__Peptostreptococcales_Tissierellales.f__Peptostreptococcaceae.g__Peptostreptococcus	2.44708	-
d__Eukaryota.p__Basidiomycota.c__Tremellomycetes.o__Cystofilobasidiales.f__Mrakiaceae.g__Mrakiaceae	0	-
d__Eukaryota.p__Basidiomycota.c__Tremellomycetes	0	-
d__Bacteria.p__Firmicutes.c__Clostridia.o__Lachnospirales.f__Lachnospiraceae.g__Lachnoanaerobaculum	1.5397	-
d__Eukaryota.__.__	2.75379	-
d__Bacteria.p__Actinobacteriota.c__Actinobacteria.o__Actinomycetales.f__Actinomycetaceae.g__F0332	0	-
d__Bacteria.p__Firmicutes.c__Clostridia.o__Oscillospirales.f__Oscillospiraceae.g__uncultured	3.17927	-
d__Bacteria.p__Firmicutes.c__Clostridia.o__Oscillospirales.f__Ruminococcaceae.g__Fournierella	2.90115	-
d__Bacteria.p__Myxococcota.c__Myxococcia	0	-
d__Bacteria.p__Firmicutes.c__Negativicutes.o__Veillonellales_Selenomonadales	4.67956	-
d__Bacteria.p__Firmicutes.c__Clostridia.o__Oscillospirales.__.__	1.86993	-
d__Bacteria.__.__.__.__.__	2.50689	-
d__Bacteria.p__Firmicutes.c__Clostridia.o__Peptostreptococcales_Tissierellales.f__Anaerovoracaceae.g__S5_A14a	0	-
d__Bacteria.p__Proteobacteria.c__Gammaproteobacteria.o__Pseudomonadales.f__Moraxellaceae.g__Acinetobacter	1.38497	-
d__Bacteria.p__Patescibacteria	3.18812	-
d__Bacteria.p__Proteobacteria.c__Gammaproteobacteria.o__Enterobacterales.f__Morganellaceae.g__Morganella	0	-
d__Bacteria.p__Spirochaetota.c__Brachyspirae	1.75679	-
d__Bacteria.p__Firmicutes.c__Clostridia.o__Lachnospirales.f__Lachnospiraceae.g___Ruminococcus__torques_group	4.80528	-
d__Bacteria.p__Proteobacteria.c__Gammaproteobacteria.o__Aeromonadales.f__Succinivibrionaceae.g__Succinivibrio	2.29795	-
d__Bacteria.p__Firmicutes.c__Clostridia.__	2.51952	-
d__Bacteria.p__Firmicutes.c__Bacilli.o__Lactobacillales.f__Streptococcaceae	4.28994	-
d__Bacteria.p__Firmicutes.c__Negativicutes.o__Acidaminococcales.f__Acidaminococcaceae.g__Acidaminococcus	3.17609	-
d__Bacteria.p__Cyanobacteria.c__Cyanobacteriia.o__Cyanobacteriales.f__Chroococcidiopsaceae	0	-
d__Bacteria.p__Firmicutes.c__Clostridia.o__Peptostreptococcales_Tissierellales.f__Anaerovoracaceae.g___Eubacterium__brachy_group	3.22379	-
d__Bacteria.p__Firmicutes.c__Clostridia.o__Peptococcales.f__Peptococcaceae.g__uncultured	2.20984	-
d__Bacteria.p__Actinobacteriota.c__Actinobacteria.o__Propionibacteriales	1.5977	-
d__Eukaryota.__.__.__	2.75379	-
d__Bacteria.p__Campilobacterota	1.52892	-
d__Bacteria.p__Firmicutes.c__Clostridia.o__Oscillospirales.f__Butyricicoccaceae.__	0	-
d__Bacteria.p__Proteobacteria.c__Alphaproteobacteria.o__Acetobacterales	0	-
d__Bacteria.p__Bacteroidota.c__Bacteroidia.o__Bacteroidales.f__Marinifilaceae	3.1083	-
d__Bacteria.__.__	2.50689	-
d__Bacteria.p__Chloroflexi.c__Chloroflexia.o__Kallotenuales	0	-
d__Bacteria.p__Patescibacteria.c__Saccharimonadia.o__Saccharimonadales.f__Saccharimonadales	2.43612	-
d__Bacteria.p__Firmicutes.c__Bacilli.o__Erysipelotrichales.f__Erysipelotrichaceae	3.9529	-
d__Bacteria.p__Firmicutes.c__Clostridia.__.__	2.51952	-
d__Bacteria.p__Firmicutes.c__Bacilli.o__Staphylococcales	2.57762	-
d__Bacteria.p__Cyanobacteria.c__Vampirivibrionia.o__Gastranaerophilales.f__Gastranaerophilales.g__Gastranaerophilales	1.04909	-
d__Bacteria.p__Firmicutes.c__Bacilli.o__Staphylococcales.f__Gemellaceae	2.57762	-
d__Bacteria.p__Bacteroidota.c__Bacteroidia.o__Chitinophagales	0	-
d__Bacteria.p__Firmicutes.c__Clostridia.o__Lachnospirales.f__Lachnospiraceae.g__Anaerostignum	1.26245	-
d__Bacteria.p__Bacteroidota.c__Bacteroidia.o__Bacteroidales.f__Marinifilaceae.g__Butyricimonas	2.20043	-
d__Bacteria.p__Firmicutes.c__Clostridia.o__Oscillospirales.f__Ruminococcaceae.g__Subdoligranulum	5.03128	-
d__Bacteria.p__Proteobacteria.c__Gammaproteobacteria.o__Burkholderiales.f__Neisseriaceae	0.303029	-
d__Bacteria.p__Firmicutes.c__Clostridia.o__Peptostreptococcales_Tissierellales	3.61683	-
d__Bacteria.p__Deinococcota.c__Deinococci.o__Deinococcales.f__Deinococcaceae	0	-
d__Bacteria.p__Firmicutes.c__Clostridia.o__Oscillospirales.f__Oscillospiraceae.__	2.89295	-
d__Bacteria.p__Firmicutes.c__Clostridia.o__Lachnospirales.f__Lachnospiraceae.g__Lachnospiraceae_NC2004_group	0.578317	-
d__Bacteria.p__Patescibacteria.c__Saccharimonadia.o__Saccharimonadales.f__Saccharimonadaceae.g__Saccharimonadaceae	2.49411	-
d__Bacteria.p__Proteobacteria.c__Alphaproteobacteria.o__Sphingomonadales.f__Sphingomonadaceae.g__Sphingobium	1.25785	-
d__Archaea.p__Euryarchaeota.c__Methanobacteria.o__Methanobacteriales	3.17208	-
d__Bacteria.p__Firmicutes.c__Clostridia.o__Lachnospirales.f__Lachnospiraceae.g__Blautia	4.92422	-
d__Bacteria.p__Cyanobacteria.c__Vampirivibrionia.o__Gastranaerophilales	1.04909	-
d__Bacteria.p__Firmicutes.c__Bacilli.__	1.80871	-
d__Bacteria.p__Firmicutes.c__Clostridia.o__Eubacteriales	2.95535	-
d__Bacteria.p__Actinobacteriota.c__Actinobacteria.o__Micromonosporales.f__Micromonosporaceae.__	0	-
d__Bacteria.p__Firmicutes.c__Clostridia.o__Peptostreptococcales_Tissierellales.f__Peptostreptococcaceae.g__Paeniclostridium	1.79714	-
d__Bacteria.p__Actinobacteriota.c__Actinobacteria	4.84432	-
d__Bacteria.p__Firmicutes.c__Clostridia.o__Oscillospirales.f__Oscillospiraceae.g__Flavonifractor	3.37066	-
d__Bacteria.p__Proteobacteria.c__Alphaproteobacteria.o__Rhizobiales.f__Rhizobiaceae.g__Ochrobactrum	1.18085	-
d__Bacteria.p__Proteobacteria.c__Alphaproteobacteria.o__Sphingomonadales.f__Sphingomonadaceae.__	0	-
d__Bacteria.p__Firmicutes.c__Clostridia.o__Lachnospirales.f__Lachnospiraceae.g__Lachnoclostridium	3.95288	-
d__Bacteria.p__Firmicutes.c__Bacilli.o__Staphylococcales.f__Gemellaceae.g__Gemella	2.57762	-
d__Bacteria.p__Firmicutes.c__Clostridia.o__Oscillospirales.f__Ruminococcaceae.g__UBA1819	3.51209	-
d__Bacteria.p__Actinobacteriota.c__Coriobacteriia.o__Coriobacteriales.f__Eggerthellaceae.g__Adlercreutzia	2.12533	-
d__Bacteria.p__Firmicutes.c__Clostridia.o__Oscillospirales.__	1.86993	-
d__Archaea.p__Euryarchaeota.c__Methanobacteria.o__Methanobacteriales.f__Methanobacteriaceae	3.17208	-
d__Bacteria.p__Proteobacteria.c__Gammaproteobacteria.o__Burkholderiales.f__Oxalobacteraceae	1.63322	-
d__Bacteria.p__Proteobacteria.c__Gammaproteobacteria.o__Burkholderiales.f__Sutterellaceae.g__Parasutterella	3.77125	-
d__Bacteria.p__Firmicutes.c__Negativicutes.o__Veillonellales_Selenomonadales.f__Selenomonadaceae.g__Mitsuokella	2.43226	-
d__Bacteria.p__Deinococcota.c__Deinococci	0	-
d__Bacteria.p__Proteobacteria.c__Alphaproteobacteria.o__Sphingomonadales.f__Sphingomonadaceae.g__Novosphingobium	0	-
d__Bacteria.p__Proteobacteria.c__Gammaproteobacteria.o__Burkholderiales.f__Burkholderiaceae.g__Ralstonia	0	-
d__Bacteria.p__Verrucomicrobiota	3.33699	-
d__Bacteria.p__Proteobacteria.c__Gammaproteobacteria.o__Enterobacterales.f__Yersiniaceae	0	-
d__Bacteria.p__Firmicutes.c__Clostridia.o__Christensenellales.f__Christensenellaceae.g__Christensenella	1.73715	-
d__Bacteria.p__Firmicutes.c__Clostridia.o__Clostridiales.f__Clostridiaceae	3.30173	-
d__Bacteria.p__Firmicutes.c__Bacilli.o__Lactobacillales.f__P5D1_392.g__P5D1_392	0	-
d__Bacteria.p__Bacteroidota.c__Bacteroidia.o__Bacteroidales.f__Rikenellaceae	3.63408	-
d__Bacteria.p__Fusobacteriota.c__Fusobacteriia.o__Fusobacteriales.f__Leptotrichiaceae.g__Sneathia	0	-
d__Bacteria.p__Proteobacteria.c__Alphaproteobacteria.o__Acetobacterales.f__Acetobacteraceae.g__Roseomonas	0	-
d__Bacteria.p__Firmicutes.c__Bacilli.o__Erysipelotrichales.f__Erysipelotrichaceae.g__Holdemania	2.72118	-
d__Bacteria.p__Firmicutes.c__Bacilli.o__Staphylococcales.f__Staphylococcaceae.g__Staphylococcus	0	-
d__Bacteria.p__Bacteroidota.c__Bacteroidia.o__Bacteroidales.f__Prevotellaceae.g__Prevotella	3.38071	-
d__Bacteria.p__Actinobacteriota.c__Coriobacteriia.o__Coriobacteriales.f__Coriobacteriaceae.g__Enorma	0	-
d__Bacteria.p__Proteobacteria.c__Alphaproteobacteria.o__Sphingomonadales.f__Sphingomonadaceae	1.25785	-
d__Bacteria.p__Firmicutes.c__Bacilli.o__Erysipelotrichales.f__Erysipelotrichaceae.g__Turicibacter	2.94813	-
d__Bacteria.p__Firmicutes.c__Clostridia.o__Christensenellales	3.38115	-
d__Bacteria.p__Firmicutes.c__Bacilli.o__Erysipelotrichales.f__Erysipelotrichaceae.g___Clostridium__innocuum_group	3.81511	-
d__Bacteria.p__Firmicutes.c__Bacilli.o__Lactobacillales.f__Carnobacteriaceae.g__Dolosigranulum	0	-
d__Bacteria.p__Bacteroidota.c__Bacteroidia.o__Bacteroidales.f__Prevotellaceae.g__Prevotellaceae_Ga6A1_group	0	-
d__Bacteria.p__Firmicutes.c__Clostridia.o__Clostridia.f__Hungateiclostridiaceae	0	-
d__Bacteria.p__Cyanobacteria.c__Vampirivibrionia	1.04909	-
d__Bacteria.p__Desulfobacterota.c__Desulfovibrionia.o__Desulfovibrionales.f__Desulfovibrionaceae.g__Mailhella	0	-
d__Bacteria.p__Firmicutes.c__Clostridia.o__Lachnospirales.f__Lachnospiraceae.g__Agathobacter	4.39389	-
d__Bacteria.p__Bacteroidota.c__Bacteroidia.o__Bacteroidales.f__Barnesiellaceae.g__uncultured	1.08394	-
d__Bacteria.p__Firmicutes.c__Clostridia.o__Lachnospirales.f__Lachnospiraceae.g__Lachnospira	3.43865	-
d__Bacteria.p__Proteobacteria.c__Gammaproteobacteria.o__Burkholderiales.f__Neisseriaceae.g__Neisseria	0.303029	-
d__Bacteria.p__Firmicutes.c__Clostridia.o__Oscillospirales.f__Ruminococcaceae.__	4.00415	-
d__Bacteria.p__Spirochaetota.c__Brachyspirae.o__Brachyspirales.f__Brachyspiraceae	1.75679	-
d__Bacteria.p__Firmicutes.c__Negativicutes.o__Veillonellales_Selenomonadales.f__Veillonellaceae.g__Megasphaera	3.71252	-
d__Bacteria.p__Firmicutes.c__Clostridia.o__Lachnospirales.f__Lachnospiraceae.g__Eisenbergiella	2.32351	-
d__Bacteria.p__Deinococcota.c__Deinococci.o__Deinococcales.f__Deinococcaceae.g__Deinococcus	0	-
d__Bacteria.p__Actinobacteriota.c__Coriobacteriia.o__Coriobacteriales.f__uncultured	0	-
d__Bacteria.p__Firmicutes.c__Clostridia.o__Oscillospirales.f__Ruminococcaceae.g__Paludicola	1.80963	-
d__Bacteria.p__Desulfobacterota.c__Desulfovibrionia.o__Desulfovibrionales.f__Desulfovibrionaceae.g__Bilophila	2.95235	-
d__Bacteria.p__Firmicutes.c__Bacilli.o__Erysipelotrichales.f__Erysipelatoclostridiaceae	3.9781	-
d__Bacteria.p__Firmicutes.c__Bacilli.o__Lactobacillales.__	1.62398	-
d__Bacteria.p__Firmicutes.c__Negativicutes.o__Acidaminococcales	4.07651	-
d__Bacteria.p__Firmicutes.c__Clostridia.o__Lachnospirales.f__Lachnospiraceae.g__Oribacterium	1.92505	-
d__Bacteria.p__Fusobacteriota.c__Fusobacteriia.o__Fusobacteriales.f__Fusobacteriaceae	3.94999	-
d__Bacteria.p__Myxococcota	0	-
d__Bacteria.p__Proteobacteria.c__Alphaproteobacteria.o__Rhizobiales.f__Xanthobacteraceae.g__Bradyrhizobium	0	-
d__Bacteria.p__Firmicutes.c__Clostridia.o__Oscillospirales.f__Oscillospirales	1.18085	-
d__Bacteria.p__Myxococcota.c__Myxococcia.o__Myxococcales.f__Myxococcaceae	0	-
d__Bacteria.p__Campilobacterota.c__Campylobacteria.o__Campylobacterales.f__Helicobacteraceae.g__Helicobacter	0	-
d__Eukaryota.p__Basidiomycota.c__Tremellomycetes.o__Cystofilobasidiales	0	-
d__Bacteria.p__Proteobacteria.c__Alphaproteobacteria.o__Sphingomonadales.f__Sphingomonadaceae.g__Sphingomonas	0	-
d__Bacteria.p__Bacteroidota.c__Bacteroidia.o__Bacteroidales.f__Tannerellaceae	4.23652	-
d__Bacteria.p__Firmicutes.c__Bacilli.o__Erysipelotrichales.f__Erysipelotrichaceae.g__Dielma	0.596924	-
d__Bacteria.p__Firmicutes.c__Clostridia.o__uncultured.f__uncultured.g__uncultured	0.498614	-
d__Bacteria.p__Synergistota.c__Synergistia.o__Synergistales	2.18945	-
d__Bacteria.p__Firmicutes.c__Clostridia.o__Oscillospirales.f__Butyricicoccaceae.g__UCG_009	2.21952	-
d__Bacteria.p__Proteobacteria.c__Gammaproteobacteria.o__Enterobacterales.f__Enterobacteriaceae.g__Citrobacter	0	-
d__Bacteria.p__Firmicutes.c__Clostridia.o__Peptostreptococcales_Tissierellales.f__Peptostreptococcaceae.g__Peptoclostridium	0	-
d__Bacteria.p__Firmicutes.c__Bacilli.o__Bacillales.f__Bacillaceae.g__Anaerobacillus	0	-
d__Bacteria.p__Bacteroidota.c__Bacteroidia.o__Bacteroidales.f__Porphyromonadaceae.g__Porphyromonas	0	-
d__Bacteria.p__Proteobacteria.c__Gammaproteobacteria.o__Burkholderiales.f__Comamonadaceae.g__Curvibacter	1.32698	-
d__Bacteria.p__Proteobacteria.c__Alphaproteobacteria.o__Rhizobiales.f__Rhizobiaceae.__	0	-
d__Bacteria.p__Firmicutes.c__Bacilli.o__Lactobacillales.__.__	1.62398	-
d__Bacteria.p__Actinobacteriota.c__Actinobacteria.o__Propionibacteriales.f__Propionibacteriaceae.g__Cutibacterium	0	-
d__Bacteria.p__Actinobacteriota.c__Coriobacteriia.o__Coriobacteriales.f__Eggerthellaceae.__	0	-
d__Bacteria.p__Bacteroidota.c__Bacteroidia.o__Bacteroidales.f__Prevotellaceae.g__Alloprevotella	1.22913	-
d__Bacteria.p__Actinobacteriota.c__Coriobacteriia.o__Coriobacteriales.f__Eggerthellaceae.g__Slackia	3.15575	-
d__Bacteria.p__Actinobacteriota.c__Actinobacteria.o__Micrococcales.f__Microbacteriaceae	1.21646	-
d__Archaea.p__Euryarchaeota.c__Methanobacteria	3.17208	-
d__Bacteria.p__Bacteroidota.c__Bacteroidia.o__Sphingobacteriales.f__Sphingobacteriaceae	1.21646	-
d__Bacteria.p__Firmicutes.c__Clostridia.o__Oscillospirales.f__Ruminococcaceae.g___Eubacterium__siraeum_group	2.68456	-
d__Bacteria.p__Firmicutes.c__Clostridia.o__Lachnospirales.f__Lachnospiraceae.g__Lachnospiraceae_FCS020_group	2.7534	-
d__Bacteria.p__Firmicutes.c__Clostridia.o__Lachnospirales.f__Lachnospiraceae.g__Johnsonella	0	-
d__Bacteria.p__Firmicutes.c__Bacilli.o__Lactobacillales.f__Enterococcaceae	3.95914	-
d__Bacteria.p__Proteobacteria.c__Gammaproteobacteria.o__Enterobacterales.f__Enterobacteriaceae.g__Franconibacter	1.747	-
d__Bacteria.p__Synergistota.c__Synergistia.o__Synergistales.f__Synergistaceae	2.18945	-
d__Bacteria.p__Desulfobacterota.c__Desulfovibrionia.o__Desulfovibrionales.f__Desulfovibrionaceae	3.10521	-
d__Bacteria.p__Bacteroidota.c__Bacteroidia.o__Chitinophagales.f__Chitinophagaceae	0	-
d__Bacteria.p__Proteobacteria.c__Alphaproteobacteria.o__Caulobacterales.f__Caulobacteraceae.g__Brevundimonas	1.94074	-
d__Bacteria.p__Firmicutes.c__Clostridia.o__Oscillospirales.f__UCG_010	2.94665	-
d__Bacteria.p__Firmicutes.c__Clostridia.o__Christensenellales.f__Christensenellaceae.g__Christensenellaceae	1.70067	-
d__Bacteria.p__Firmicutes.c__Clostridia.o__Christensenellales.f__Christensenellaceae.__	1.5284	-
d__Bacteria.p__Actinobacteriota.c__Actinobacteria.o__Propionibacteriales.f__Propionibacteriaceae.g__Pseudopropionibacterium	0	-
d__Bacteria.p__Synergistota	2.18945	-
d__Bacteria.p__Firmicutes.c__Clostridia.o__Lachnospirales.f__Lachnospiraceae.g__Lachnospiraceae_ND3007_group	2.31592	-
d__Bacteria.p__Firmicutes.c__Bacilli.o__Erysipelotrichales.f__Erysipelotrichaceae.g__Dubosiella	0	-
d__Bacteria.p__Fusobacteriota.c__Fusobacteriia.o__Fusobacteriales.f__Leptotrichiaceae	0	-
d__Archaea.__.__	1.92007	-
d__Bacteria.p__Proteobacteria.c__Gammaproteobacteria.o__Enterobacterales.f__Enterobacteriaceae.g__Escherichia_Shigella	5.09693	-
d__Bacteria.p__Bacteroidota.c__Bacteroidia.o__Flavobacteriales.f__Flavobacteriaceae.g__Capnocytophaga	0	-
d__Bacteria.p__Firmicutes.c__Clostridia.o__Oscillospirales.f__Ruminococcaceae.g__Anaerotruncus	1.52112	-
d__Bacteria.p__Proteobacteria.c__Gammaproteobacteria.o__Pseudomonadales	1.95013	-
d__Bacteria.p__Firmicutes.c__Negativicutes.o__Veillonellales_Selenomonadales.f__Selenomonadaceae.g__Megamonas	4.54065	-
d__Bacteria.p__Synergistota.c__Synergistia	2.18945	-
d__Bacteria.p__Firmicutes.c__Bacilli.o__Erysipelotrichales.f__Erysipelotrichaceae.g__Faecalitalea	3.33678	-
d__Bacteria.p__Proteobacteria.c__Gammaproteobacteria.o__Pasteurellales.f__Pasteurellaceae.g__Basfia	0	-
d__Bacteria.p__Firmicutes.c__Clostridia.o__Peptostreptococcales_Tissierellales.f__Peptostreptococcaceae.g__Intestinibacter	2.3028	-
d__Bacteria.p__Chloroflexi	0	-
d__Bacteria.p__Firmicutes.c__Bacilli.o__Erysipelotrichales.f__Erysipelatoclostridiaceae.g__UCG_004	2.07176	-
d__Bacteria.p__Firmicutes.c__Bacilli.__.__	1.80871	-
d__Bacteria.p__Firmicutes.c__Clostridia.o__Peptococcales	2.5151	-
d__Bacteria.p__Actinobacteriota.c__Actinobacteria.o__Bifidobacteriales.f__Bifidobacteriaceae.g__Alloscardovia	1.39358	-
d__Bacteria.p__Firmicutes.c__Clostridia.o__Oscillospirales.f__Oscillospiraceae.g__Oscillibacter	3.97001	-
d__Bacteria.p__Actinobacteriota.c__Coriobacteriia.o__Coriobacteriales.f__Eggerthellaceae.g__Paraeggerthella	0.566109	-
d__Bacteria.p__Bacteroidota.c__Bacteroidia.o__Bacteroidales.f__Tannerellaceae.g__Parabacteroides	4.23652	-
d__Bacteria.p__Actinobacteriota	4.95013	-
d__Bacteria.p__Firmicutes.c__Negativicutes.o__Veillonellales_Selenomonadales.f__Veillonellaceae.g__Veillonella	3.76871	-
d__Bacteria.p__Deinococcota	0	-
d__Bacteria.p__Proteobacteria.c__Alphaproteobacteria.o__Rhodospirillales.f__uncultured.g__uncultured	1.70049	-
d__Bacteria.p__Firmicutes.c__Bacilli.o__Izemoplasmatales.f__Izemoplasmatales.g__Izemoplasmatales	0.9192	-
d__Bacteria.p__Desulfobacterota	3.10521	-
d__Bacteria.p__Firmicutes.c__Bacilli.o__Lactobacillales.f__Enterococcaceae.g__Enterococcus	3.95914	-
d__Bacteria.p__Firmicutes.c__Clostridia.o__Oscillospirales.f__Oscillospiraceae.g__Oscillospira	2.12279	-
d__Bacteria.p__Firmicutes.c__Clostridia.o__Oscillospirales.f__Oscillospiraceae.g__UCG_002	3.93065	-
d__Bacteria.p__Firmicutes.c__Clostridia.o__Oscillospirales.f__Ruminococcaceae.g__Candidatus_Soleaferrea	2.08152	-
d__Bacteria.p__Firmicutes.c__Clostridia.o__Oscillospirales.f__Oscillospiraceae.g__UCG_007	1.84389	-
d__Bacteria.p__Firmicutes.c__Clostridia.o__Oscillospirales.f__Oscillospiraceae.g__UCG_005	2.81606	-
d__Bacteria.p__Proteobacteria.c__Alphaproteobacteria.o__Rickettsiales.f__Mitochondria	1.11604	-
d__Bacteria.p__Firmicutes.c__Clostridia.o__Oscillospirales.f__Ruminococcaceae.g__CAG_352	3.22946	-
d__Bacteria.p__Firmicutes.c__Bacilli.o__Erysipelotrichales.f__Erysipelatoclostridiaceae.g__Catenibacterium	2.69392	-
d__Bacteria.p__Bacteroidota.c__Bacteroidia.o__Bacteroidales.f__uncultured	0	-
d__Bacteria.p__Actinobacteriota.c__Actinobacteria.o__Propionibacteriales.f__Propionibacteriaceae	1.5977	-
d__Bacteria.p__Firmicutes.c__Negativicutes.o__Veillonellales_Selenomonadales.f__Selenomonadaceae.g__Selenomonas	0	-
d__Bacteria.p__Proteobacteria.c__Gammaproteobacteria.o__Enterobacterales.f__Enterobacteriaceae.g__Enterobacter	4.19791	-
d__Bacteria.p__Patescibacteria.c__Saccharimonadia.o__Saccharimonadales.f__Saccharimonadaceae	3.18234	-
d__Bacteria.p__Firmicutes.c__Bacilli.o__Erysipelotrichales.f__Erysipelotrichaceae.g__Allobaculum	0	-
d__Bacteria.p__Bacteroidota.c__Bacteroidia.o__Flavobacteriales.f__Flavobacteriaceae	1.19506	-
d__Archaea.p__Nanoarchaeota	0	-
d__Bacteria.p__Proteobacteria.c__Alphaproteobacteria.o__Sphingomonadales	1.25785	-
d__Bacteria.p__Synergistota.c__Synergistia.o__Synergistales.f__Synergistaceae.g__Cloacibacillus	1.72946	-
d__Bacteria.p__Firmicutes.c__Clostridia.o__Lachnospirales.f__Lachnospiraceae.g__Stomatobaculum	0	-
d__Bacteria.p__Synergistota.c__Synergistia.o__Synergistales.f__Synergistaceae.g__Synergistes	2.18945	-
d__Bacteria.p__Firmicutes.c__Clostridia.o__uncultured	0.498614	-
d__Bacteria.p__Firmicutes.c__Clostridia.o__Lachnospirales.f__Lachnospiraceae.g__Butyrivibrio	2.20031	-
d__Bacteria.p__Campilobacterota.c__Campylobacteria.o__Campylobacterales.f__Campylobacteraceae	1.52892	-
d__Bacteria.p__Actinobacteriota.c__Actinobacteria.o__Propionibacteriales.f__Nocardioidaceae	0	-
d__Eukaryota.__	2.75379	-
d__Bacteria.p__Proteobacteria.c__Gammaproteobacteria.o__Cardiobacteriales	0	-
d__Bacteria.p__Firmicutes.c__Negativicutes.o__Veillonellales_Selenomonadales.f__Veillonellaceae.g__Negativicoccus	0	-
d__Bacteria.p__Firmicutes.c__Clostridia.o__Oscillospirales.f__Butyricicoccaceae.g__Butyricicoccus	3.70494	-
d__Bacteria.p__Firmicutes.c__Bacilli.o__Erysipelotrichales	4.26671	-
d__Bacteria.p__Firmicutes.c__Bacilli.o__Erysipelotrichales.f__Erysipelotrichaceae.g__Erysipelotrichaceae_UCG_006	0	-
d__Bacteria.p__Proteobacteria.c__Gammaproteobacteria.o__Burkholderiales.f__Sutterellaceae	3.92101	-
d__Bacteria.p__Proteobacteria.c__Alphaproteobacteria.o__Rhodobacterales.f__Rhodobacteraceae	0	-
d__Bacteria.p__Fusobacteriota.c__Fusobacteriia.o__Fusobacteriales.f__Fusobacteriaceae.g__Fusobacterium	3.94999	-
d__Bacteria.p__Deinococcota.c__Deinococci.o__Deinococcales	0	-
d__Bacteria.p__Campilobacterota.c__Campylobacteria	1.52892	-
d__Bacteria.p__Spirochaetota.c__Brachyspirae.o__Brachyspirales.f__Brachyspiraceae.g__Brachyspira	1.75679	-
d__Bacteria.p__Firmicutes.c__Bacilli.o__Paenibacillales	1.47776	-
d__Bacteria.p__Actinobacteriota.c__Coriobacteriia.o__Coriobacteriales.f__Atopobiaceae	2.22882	-
d__Bacteria.p__Proteobacteria.c__Alphaproteobacteria.o__Rhizobiales	1.18085	-
d__Bacteria.p__Bacteroidota.c__Bacteroidia.o__Bacteroidales.f__Prevotellaceae	3.40831	-
d__Bacteria.p__Actinobacteriota.c__Actinobacteria.o__Bifidobacteriales.f__Bifidobacteriaceae	4.82798	-
d__Bacteria.p__Myxococcota.c__Myxococcia.o__Myxococcales.f__Myxococcaceae.g__P3OB_42	0	-
d__Archaea.__.__.__	1.92007	-
d__Bacteria.p__Firmicutes.c__Bacilli.o__Lactobacillales.f__Aerococcaceae.g__Abiotrophia	0	-
d__Bacteria.p__Firmicutes.c__Clostridia.o__Peptostreptococcales_Tissierellales.f__Peptostreptococcales_Tissierellales.g__Fenollaria	0.828919	-
d__Bacteria.p__Desulfobacterota.c__Desulfovibrionia	3.10521	-
d__Bacteria.p__Firmicutes.c__Clostridia.o__Clostridia_vadinBB60_group	2.92436	-
d__Bacteria.p__Firmicutes.c__Negativicutes.o__Veillonellales_Selenomonadales.f__Veillonellaceae.g__Anaeroglobus	1.05179	-
d__Bacteria.p__Campilobacterota.c__Campylobacteria.o__Campylobacterales.f__Helicobacteraceae	0	-
d__Bacteria.p__Proteobacteria.c__Gammaproteobacteria.o__Pasteurellales.f__Pasteurellaceae	3.05435	-
d__Bacteria.p__Firmicutes.c__Clostridia.o__Lachnospirales.f__Lachnospiraceae.g___Eubacterium__oxidoreducens_group	0.997126	-
d__Bacteria.p__Firmicutes.c__Clostridia.o__Oscillospirales.f___Eubacterium__coprostanoligenes_group.g___Eubacterium__coprostanoligenes_group	4.21781	-
d__Bacteria.p__Bacteroidota.c__Bacteroidia.o__Bacteroidales.f__Prevotellaceae.g__uncultured	2.00799	-
d__Bacteria.p__Firmicutes.c__Clostridia.o__Clostridiales.f__Clostridiaceae.__	2.23743	-
d__Bacteria.p__Patescibacteria.c__Saccharimonadia	3.18812	-
d__Bacteria.p__Actinobacteriota.c__Actinobacteria.o__Corynebacteriales.f__Corynebacteriaceae.g__Corynebacterium	0	-
d__Bacteria.p__Actinobacteriota.c__Actinobacteria.o__Bifidobacteriales	4.82798	-
d__Bacteria.p__Firmicutes.c__Clostridia.o__Oscillospirales.f__Ruminococcaceae.g__DTU089	1.959	-
d__Bacteria.p__Firmicutes.c__Clostridia.o__Oscillospirales.f__Ruminococcaceae.g__Negativibacillus	2.94529	-
d__Bacteria.p__Firmicutes.c__Clostridia.o__Oscillospirales.f__Oscillospiraceae.g__Pseudoflavonifractor	0	-
d__Bacteria.p__Firmicutes.c__Clostridia.o__Oscillospirales.f__Ruminococcaceae.g__Anaerofilum	2.28806	-
d__Bacteria.p__Firmicutes.c__Bacilli.o__Lactobacillales.f__Carnobacteriaceae.g__Carnobacterium	1.32698	-
d__Bacteria.p__Actinobacteriota.c__Coriobacteriia.o__Coriobacteriales.f__Coriobacteriaceae.g__Collinsella	4.15777	-
d__Bacteria.p__Fusobacteriota	3.94999	-
d__Bacteria.p__Firmicutes.c__Clostridia.o__Oscillospirales.f__UCG_010.g__UCG_010	2.94665	-
d__Bacteria.p__Proteobacteria.c__Gammaproteobacteria.o__Pasteurellales.f__Pasteurellaceae.g__Haemophilus	3.05435	-
d__Bacteria.p__Firmicutes.c__Bacilli.o__RF39	2.26635	-
d__Bacteria.p__Desulfobacterota.c__Desulfovibrionia.o__Desulfovibrionales.f__Desulfovibrionaceae.g__uncultured	2.3426	-
d__Bacteria.p__Proteobacteria.c__Gammaproteobacteria.o__Pseudomonadales.f__Pseudomonadaceae	1.81216	-
d__Bacteria.p__Actinobacteriota.c__Coriobacteriia.o__Coriobacteriales.f__Eggerthellaceae.g__Gordonibacter	1.86209	-
d__Bacteria.p__Firmicutes.c__Clostridia.o__Clostridia.f__Hungateiclostridiaceae.__	0	-
d__Bacteria.p__Patescibacteria.c__Saccharimonadia.o__Saccharimonadales	3.18812	-
d__Bacteria.p__Verrucomicrobiota.c__Chlamydiae.o__Chlamydiales	0	-
d__Bacteria.p__Firmicutes.c__Bacilli.o__Lactobacillales.f__Streptococcaceae.g__Streptococcus	4.2886	-
d__Bacteria.p__Actinobacteriota.c__Actinobacteria.o__Propionibacteriales.f__Propionibacteriaceae.g__Propionibacterium	1.5977	-
d__Bacteria.__	2.50689	-
d__Bacteria.p__Firmicutes.c__Clostridia.o__Lachnospirales.f__Lachnospiraceae.g___Eubacterium__fissicatena_group	2.38651	-
d__Bacteria.p__Firmicutes.c__Clostridia.o__Lachnospirales.f__Lachnospiraceae.g__CHKCI001	1.49831	-
d__Bacteria.p__Bacteroidota.c__Bacteroidia.o__Bacteroidales.f__Marinifilaceae.g__Odoribacter	3.05099	-
d__Bacteria.p__Firmicutes.c__Clostridia.o__Oscillospirales.f__Oscillospiraceae.g__UCG_003	2.81971	-
d__Bacteria.p__Bacteroidota.c__Bacteroidia.o__Sphingobacteriales.f__Sphingobacteriaceae.g__Nubsella	1.21646	-
d__Bacteria.p__Firmicutes.c__Clostridia.o__Peptostreptococcales_Tissierellales.f__Anaerovoracaceae.g__Family_XIII_AD3011_group	3.24259	-
d__Bacteria.p__Actinobacteriota.c__Actinobacteria.o__Actinomycetales.f__Actinomycetaceae.g__Varibaculum	0	-
d__Bacteria.p__Cyanobacteria.c__Cyanobacteriia.o__Cyanobacteriales.__	0	-
d__Bacteria.p__Proteobacteria.c__Gammaproteobacteria.o__Cardiobacteriales.f__Cardiobacteriaceae	0	-
d__Bacteria.p__Firmicutes.c__Clostridia.o__Peptostreptococcales_Tissierellales.f__Peptostreptococcales_Tissierellales.g__Anaerococcus	0.254888	-
d__Bacteria.p__Spirochaetota	1.75679	-
d__Bacteria.p__Firmicutes.c__Clostridia.o__Oscillospirales.f___Eubacterium__coprostanoligenes_group	4.21781	-
d__Bacteria.p__Firmicutes.c__Clostridia.o__Lachnospirales.f__Lachnospiraceae.g__Lactonifactor	1.8041	-
d__Bacteria.p__Firmicutes.c__Bacilli.o__Erysipelotrichales.f__Erysipelatoclostridiaceae.g__Candidatus_Stoquefichus	0	-
d__Bacteria.p__Verrucomicrobiota.c__Chlamydiae.o__Chlamydiales.f__Parachlamydiaceae.__	0	-
d__Bacteria.p__Desulfobacterota.c__Desulfovibrionia.o__Desulfovibrionales	3.10521	-
d__Bacteria.p__Actinobacteriota.c__Actinobacteria.o__Micrococcales.f__Micrococcaceae.g__Rothia	2.35736	-
d__Bacteria.p__Firmicutes.c__Clostridia.o__Christensenellales.f__Christensenellaceae.g__Catabacter	1.28987	-
d__Bacteria.p__Cyanobacteria.c__Cyanobacteriia.o__Cyanobacteriales.__.__	0	-
d__Bacteria.p__Firmicutes.c__Bacilli.o__Lactobacillales.f__Leuconostocaceae.g__Weissella	2.6996	-
d__Bacteria.p__Firmicutes.c__Clostridia.o__Clostridia_vadinBB60_group.f__Clostridia_vadinBB60_group.g__Clostridia_vadinBB60_group	2.92436	-
d__Bacteria.p__Proteobacteria.c__Gammaproteobacteria.o__Burkholderiales.f__Sutterellaceae.g__Sutterella	3.63752	-
d__Bacteria.p__Firmicutes.c__Clostridia.o__Peptostreptococcales_Tissierellales.f__Peptostreptococcales_Tissierellales	1.44181	-
d__Bacteria.p__Firmicutes.c__Bacilli.__.__.__	1.80871	-
d__Bacteria.p__Proteobacteria.c__Gammaproteobacteria.o__Burkholderiales.f__Comamonadaceae.g__Acidovorax	0	-
d__Bacteria.p__Actinobacteriota.c__Actinobacteria.o__Propionibacteriales.f__Nocardioidaceae.g__Nocardioides	0	-
d__Bacteria.p__Firmicutes.c__Clostridia.o__Clostridia_UCG_014	4.21374	-
d__Bacteria.p__Myxococcota.c__Myxococcia.o__Myxococcales	0	-
d__Eukaryota.__.__.__.__	2.75379	-
d__Bacteria.p__Actinobacteriota.c__Actinobacteria.o__Actinomycetales	3.36437	-
d__Bacteria.p__Proteobacteria.c__Gammaproteobacteria.o__Burkholderiales	3.92212	-
d__Bacteria.p__Firmicutes.c__Clostridia.o__Peptostreptococcales_Tissierellales.f__Peptostreptococcales_Tissierellales.g__Peptoniphilus	0	-
d__Bacteria.p__Firmicutes.c__Clostridia.o__Peptostreptococcales_Tissierellales.f__Anaerovoracaceae.g___Eubacterium__nodatum_group	1.7408	-
d__Bacteria.p__Firmicutes.c__Clostridia.o__Oscillospirales.f__Ruminococcaceae.g__uncultured	3.01847	-
d__Bacteria.p__Firmicutes.c__Clostridia.o__uncultured.f__uncultured	0.498614	-
d__Bacteria.p__Proteobacteria.c__Gammaproteobacteria.o__Aeromonadales.f__Succinivibrionaceae.g__Succinatimonas	1.8041	-
d__Bacteria.p__Proteobacteria.c__Alphaproteobacteria.o__Acetobacterales.f__Acetobacteraceae	0	-
d__Bacteria	5.99977	-
d__Bacteria.p__Firmicutes.c__Clostridia.o__Monoglobales	4.08988	-
d__Eukaryota.__.__.__.__.__	2.75379	-
d__Bacteria.p__Firmicutes.c__Clostridia.o__Lachnospirales.f__Lachnospiraceae.g___Ruminococcus__gauvreauii_group	3.16805	-
d__Bacteria.p__Actinobacteriota.c__Actinobacteria.o__Micrococcales.f__Microbacteriaceae.__	1.21646	-
d__Bacteria.p__Firmicutes.c__Clostridia.o__Peptostreptococcales_Tissierellales.f__Anaerovoracaceae.g__Family_XIII_UCG_001	2.39569	-
d__Bacteria.p__Firmicutes.c__Clostridia.o__Lachnospirales.f__Lachnospiraceae.g___Ruminococcus__gnavus_group	4.03782	-
d__Bacteria.p__Proteobacteria.c__Gammaproteobacteria.o__Enterobacterales.f__Enterobacteriaceae.__	5.05977	-
d__Bacteria.p__Actinobacteriota.c__Coriobacteriia.o__Coriobacteriales.f__Atopobiaceae.g__uncultured	0	-
d__Bacteria.p__Firmicutes.c__Clostridia.o__Lachnospirales.f__Defluviitaleaceae	2.18945	-
d__Bacteria.p__Actinobacteriota.c__Actinobacteria.o__Micromonosporales	0	-
d__Bacteria.p__Proteobacteria.c__Gammaproteobacteria.o__Pseudomonadales.f__Moraxellaceae	1.38497	-
d__Bacteria.p__Firmicutes.c__Bacilli.o__Lactobacillales.f__Lactobacillaceae.g__Pediococcus	0	-
d__Bacteria.p__Firmicutes.c__Clostridia.o__Peptostreptococcales_Tissierellales.f__Anaerovoracaceae.__	2.4298	-
d__Bacteria.p__Firmicutes.c__Clostridia.o__Lachnospirales.f__Lachnospiraceae.g__GCA_900066575	2.17935	-
d__Bacteria.p__Firmicutes.c__Clostridia.o__Monoglobales.f__Monoglobaceae.g__Monoglobus	4.08988	-
d__Bacteria.p__Cyanobacteria.c__Cyanobacteriia.o__Chloroplast.f__Chloroplast	0.742784	-
d__Bacteria.p__Firmicutes.c__Clostridia.o__Christensenellales.f__Christensenellaceae	3.38115	-
d__Bacteria.p__Firmicutes.c__Bacilli.o__Erysipelotrichales.f__Erysipelotrichaceae.g__Merdibacter	2.28808	-
d__Bacteria.p__Fusobacteriota.c__Fusobacteriia	3.94999	-
d__Bacteria.p__Actinobacteriota.c__Coriobacteriia.o__Coriobacteriales.f__Atopobiaceae.g__Libanicoccus	0	-
d__Bacteria.p__Firmicutes.c__Clostridia.o__Lachnospirales.f__Lachnospiraceae.g__Howardella	0	-
d__Bacteria.p__Actinobacteriota.c__Actinobacteria.o__Actinomycetales.f__Actinomycetaceae	3.36437	-
d__Bacteria.p__Proteobacteria.c__Gammaproteobacteria.o__Pasteurellales	3.05435	-
d__Bacteria.p__Firmicutes.c__Bacilli.o__Lactobacillales.f__P5D1_392	0	-
d__Archaea.p__Euryarchaeota	3.17208	-
d__Bacteria.p__Patescibacteria.c__Saccharimonadia.o__Saccharimonadales.f__Saccharimonadaceae.__	0	-
d__Bacteria.p__Firmicutes.c__Bacilli.o__Staphylococcales.f__Staphylococcaceae	0	-
d__Bacteria.p__Campilobacterota.c__Campylobacteria.o__Campylobacterales	1.52892	-
d__Bacteria.p__Firmicutes.c__Clostridia.o__Eubacteriales.f__Anaerofustaceae.g__Anaerofustis	1.66119	-
d__Archaea.__.__.__.__.__	1.92007	-
d__Bacteria.p__Firmicutes.c__Bacilli.o__Erysipelotrichales.f__Erysipelotrichaceae.g__Solobacterium	3.16459	-
d__Bacteria.p__Bacteroidota.c__Bacteroidia.o__Bacteroidales.f__Porphyromonadaceae	0	-
d__Bacteria.p__Cyanobacteria.c__Cyanobacteriia.o__Cyanobacteriales.f__Chroococcidiopsaceae.g__uncultured	0	-
d__Bacteria.p__Firmicutes.c__Clostridia.o__Lachnospirales.f__Lachnospiraceae.g__Moryella	1.94373	-
d__Bacteria.p__Firmicutes.c__Clostridia.o__Peptococcales.f__Peptococcaceae	2.5151	-
d__Bacteria.p__Firmicutes.c__Clostridia.o__Peptostreptococcales_Tissierellales.f__Peptostreptococcaceae	3.37215	-
d__Bacteria.p__Bacteroidota.c__Bacteroidia.o__Bacteroidales.f__Muribaculaceae	1.94428	-
d__Bacteria.p__Actinobacteriota.c__Coriobacteriia.o__Coriobacteriales.f__Coriobacteriaceae	4.15777	-
d__Bacteria.p__Synergistota.c__Synergistia.o__Synergistales.f__Synergistaceae.g__Pyramidobacter	0	-
d__Archaea.__	1.92007	-
d__Bacteria.p__Bacteroidota.c__Bacteroidia.o__Flavobacteriales	1.19506	-
d__Bacteria.p__Firmicutes.c__Bacilli.o__Lactobacillales.f__Carnobacteriaceae	3.19896	-
d__Bacteria.p__Proteobacteria.c__Alphaproteobacteria.o__Rickettsiales	1.11604	-
d__Bacteria.p__Firmicutes.c__Clostridia.o__Lachnospirales.f__Lachnospiraceae.g__GCA_900066755	1.07404	-
d__Eukaryota	2.75379	-
d__Bacteria.p__Proteobacteria.c__Gammaproteobacteria.o__Burkholderiales.f__Comamonadaceae	1.32698	-
d__Bacteria.p__Firmicutes.c__Bacilli.o__Izemoplasmatales.f__Izemoplasmatales	0.9192	-
d__Bacteria.p__Actinobacteriota.c__Coriobacteriia.o__Coriobacteriales.__	0.767459	-
d__Bacteria.p__Patescibacteria.c__Saccharimonadia.o__Saccharimonadales.f__Saccharimonadaceae.g__Candidatus_Saccharimonas	1.80699	-
d__Bacteria.p__Firmicutes.c__Clostridia.o__Oscillospirales.f__Ruminococcaceae.g__Caproiciproducens	0	-
d__Bacteria.p__Firmicutes.c__Bacilli.o__Erysipelotrichales.f__Erysipelatoclostridiaceae.g__Coprobacillus	1.18085	-
d__Bacteria.p__Proteobacteria.c__Alphaproteobacteria.o__Rhizobiales.f__Xanthobacteraceae.__	0.870092	-
d__Bacteria.p__Firmicutes.c__Clostridia.o__Oscillospirales.f__Oscillospiraceae.g__Colidextribacter	2.85448	-
d__Bacteria.__.__.__.__	2.50689	-
d__Bacteria.p__Firmicutes.c__Clostridia.o__Lachnospirales.f__Lachnospiraceae.g___Eubacterium__hallii_group	3.20148	-
d__Bacteria.p__Patescibacteria.c__Saccharimonadia.o__Saccharimonadales.f__Saccharimonadaceae.g__TM7x	3.05906	-
d__Bacteria.p__Bacteroidota.c__Bacteroidia.o__Bacteroidales.f__Prevotellaceae.g__Paraprevotella	2.88454	-
d__Bacteria.p__Proteobacteria.c__Gammaproteobacteria.o__Enterobacterales.f__Hafniaceae	0.548195	-
d__Bacteria.p__Proteobacteria.c__Alphaproteobacteria.o__Caulobacterales	1.94074	-
d__Bacteria.p__Firmicutes.c__Clostridia.o__Clostridia	0	-
d__Bacteria.p__Firmicutes.c__Clostridia.o__Lachnospirales.f__Lachnospiraceae.g__Shuttleworthia	0.657957	-
d__Bacteria.p__Firmicutes.c__Clostridia.o__Clostridia_UCG_014.f__Clostridia_UCG_014	4.21374	-
d__Bacteria.p__Verrucomicrobiota.c__Verrucomicrobiae.o__Verrucomicrobiales	3.33699	-
d__Bacteria.p__Firmicutes.c__Bacilli.o__Lactobacillales.f__Carnobacteriaceae.g__Granulicatella	3.19309	-
d__Bacteria.p__Firmicutes.c__Clostridia.o__Peptostreptococcales_Tissierellales.f__Peptostreptococcales_Tissierellales.g__Ezakiella	0	-
d__Bacteria.p__Firmicutes.c__Bacilli.o__Erysipelotrichales.f__Erysipelotrichaceae.g__Bulleidia	1.58978	-
d__Bacteria.p__Proteobacteria.c__Gammaproteobacteria.o__Enterobacterales	5.39034	-
d__Bacteria.p__Firmicutes.c__Bacilli.o__Lactobacillales.f__Aerococcaceae	0	-
d__Bacteria.p__Actinobacteriota.c__Coriobacteriia.o__Coriobacteriales.f__Eggerthellaceae.g__CHKCI002	0.696096	-
d__Bacteria.p__Bacteroidota.c__Bacteroidia.o__Bacteroidales.f__Barnesiellaceae	2.96392	-
d__Bacteria.p__Actinobacteriota.c__Actinobacteria.o__Corynebacteriales.f__Nocardiaceae.g__Gordonia	0	-
d__Bacteria.p__Fusobacteriota.c__Fusobacteriia.o__Fusobacteriales	3.94999	-
d__Bacteria.p__Actinobacteriota.c__Coriobacteriia.o__Coriobacteriales.f__Eggerthellaceae.g__uncultured	1.29697	-
d__Bacteria.p__Firmicutes.c__Bacilli.o__Paenibacillales.f__Paenibacillaceae.g__Paenibacillus	1.47776	-
d__Bacteria.p__Firmicutes.c__Clostridia.o__Lachnospirales.f__Lachnospiraceae.g__uncultured	3.0198	-
d__Bacteria.p__Proteobacteria.c__Alphaproteobacteria.o__Rhodospirillales	1.70049	-
d__Bacteria.p__Firmicutes.c__Clostridia.o__Eubacteriales.f__Anaerofustaceae	1.66119	-
d__Bacteria.p__Cyanobacteria.c__Cyanobacteriia.o__Chloroplast	0.742784	-
d__Bacteria.p__Actinobacteriota.c__Coriobacteriia.o__Coriobacteriales.f__Coriobacteriales_Incertae_Sedis.g__Raoultibacter	1.28901	-
d__Bacteria.p__Firmicutes.c__Clostridia.o__Oscillospirales.f___Clostridium__methylpentosum_group	1.74539	-
d__Bacteria.p__Bacteroidota.c__Bacteroidia.o__Bacteroidales.f__Muribaculaceae.g__CAG_873	0	-
d__Bacteria.p__Actinobacteriota.c__Coriobacteriia.o__Coriobacteriales.__.__	0.767459	-
d__Bacteria.p__Proteobacteria.c__Gammaproteobacteria.o__Enterobacterales.f__Enterobacteriaceae	5.39005	-
d__Bacteria.p__Firmicutes.c__Clostridia.o__Lachnospirales.f__Defluviitaleaceae.g__Defluviitaleaceae_UCG_011	2.18945	-
d__Bacteria.p__Firmicutes.c__Clostridia.o__Oscillospirales.f___Clostridium__methylpentosum_group.g___Clostridium__methylpentosum_group	1.74539	-
d__Bacteria.p__Proteobacteria.c__Gammaproteobacteria.o__Enterobacterales.f__Enterobacteriaceae.g__Klebsiella	3.51737	-
d__Bacteria.p__Bacteroidota.c__Bacteroidia.o__Sphingobacteriales.f__Sphingobacteriaceae.g__Sphingobacterium	0	-
d__Bacteria.p__Actinobacteriota.c__Actinobacteria.o__Actinomycetales.f__Actinomycetaceae.g__Arcanobacterium	0	-
d__Eukaryota.p__Basidiomycota.c__Tremellomycetes.o__Cystofilobasidiales.f__Mrakiaceae	0	-
d__Bacteria.p__Actinobacteriota.c__Coriobacteriia.o__Coriobacteriales.f__Coriobacteriales_Incertae_Sedis	2.35111	-
d__Bacteria.p__Proteobacteria.c__Gammaproteobacteria.o__Xanthomonadales.f__Xanthomonadaceae	2.73774	-
d__Bacteria.p__Proteobacteria.c__Gammaproteobacteria.o__Enterobacterales.f__Morganellaceae.g__Proteus	2.20814	-
d__Archaea.p__Euryarchaeota.c__Methanobacteria.o__Methanobacteriales.f__Methanobacteriaceae.g__Methanobrevibacter	3.17208	-
d__Bacteria.p__Verrucomicrobiota.c__Verrucomicrobiae.o__Verrucomicrobiales.f__Akkermansiaceae.g__Akkermansia	3.33699	-
d__Bacteria.__.__.__	2.50689	-
d__Bacteria.p__Actinobacteriota.c__Actinobacteria.o__Micrococcales.f__Brevibacteriaceae	0	-
d__Bacteria.p__Firmicutes.c__Clostridia.o__Lachnospirales.f__Lachnospiraceae.g___Eubacterium__xylanophilum_group	1.97674	-
d__Bacteria.p__Actinobacteriota.c__Actinobacteria.o__Corynebacteriales.f__Corynebacteriaceae.g__Lawsonella	0	-
d__Bacteria.p__Firmicutes.c__Clostridia.o__Oscillospirales.f__Ruminococcaceae.g__Ruminococcus	3.43434	-
d__Bacteria.p__Actinobacteriota.c__Actinobacteria.o__Micrococcales	2.35736	-
d__Bacteria.p__Desulfobacterota.c__Desulfovibrionia.o__Desulfovibrionales.f__Desulfovibrionaceae.g__Desulfovibrio	2.20177	-
d__Bacteria.p__Bacteroidota.c__Bacteroidia.o__Bacteroidales.f__Prevotellaceae.g__Prevotellaceae_UCG_003	0.571157	-
d__Bacteria.p__Bacteroidota.c__Bacteroidia.o__Bacteroidales.f__Prevotellaceae.g__Prevotellaceae_UCG_001	1.20704	-
d__Bacteria.p__Firmicutes.c__Clostridia.o__Lachnospirales.f__Lachnospiraceae.g__Sellimonas	3.94742	-
d__Bacteria.p__Firmicutes.c__Bacilli.o__Izemoplasmatales	0.9192	-
d__Bacteria.p__Firmicutes.c__Negativicutes	4.75789	-
d__Bacteria.p__Firmicutes.c__Clostridia.o__Clostridiales.f__Clostridiaceae.g__Clostridium_sensu_stricto_1	3.30173	-
d__Bacteria.p__Firmicutes.c__Clostridia.o__Lachnospirales.f__Lachnospiraceae.g__UC5_1_2E3	3.07962	-
d__Bacteria.p__Firmicutes.c__Bacilli.o__Lactobacillales.f__Streptococcaceae.g__Lactococcus	1.77879	-
d__Bacteria.p__Actinobacteriota.c__Actinobacteria.o__Micrococcales.f__Micrococcaceae	2.35736	-
d__Bacteria.p__Firmicutes.c__Bacilli.o__Erysipelotrichales.f__Erysipelotrichaceae.__	0	-
d__Bacteria.p__Proteobacteria.c__Gammaproteobacteria.o__Burkholderiales.f__Oxalobacteraceae.__	0	-
d__Bacteria.p__Firmicutes.c__Bacilli.o__Erysipelotrichales.f__Erysipelotrichaceae.g__Faecalicoccus	0	-
d__Archaea.p__Nanoarchaeota.c__Nanoarchaeia	0	-
d__Bacteria.p__Cyanobacteria	1.22343	-
d__Bacteria.p__Proteobacteria.c__Alphaproteobacteria.o__Rhizobiales.f__Rhizobiaceae	1.18085	-
d__Bacteria.p__Firmicutes.c__Bacilli.o__RF39.f__RF39.g__RF39	2.26635	-
d__Bacteria.p__Proteobacteria.c__Alphaproteobacteria	2.24552	-
d__Bacteria.p__Firmicutes.c__Clostridia.o__Oscillospirales.f__Oscillospirales.g__Hydrogenoanaerobacterium	1.18085	-
d__Bacteria.p__Actinobacteriota.c__Actinobacteria.o__Corynebacteriales.f__Nocardiaceae	0	-
d__Bacteria.p__Firmicutes.c__Clostridia.o__Oscillospirales.f__Ruminococcaceae.g__Pygmaiobacter	0	-
d__Bacteria.p__Firmicutes.c__Clostridia.o__Lachnospirales.f__Lachnospiraceae.g__Lachnospiraceae_UCG_001	1.13205	-
d__Bacteria.p__Bacteroidota.c__Bacteroidia.o__Bacteroidales.f__Barnesiellaceae.g__Coprobacter	0.995636	-
d__Bacteria.p__Verrucomicrobiota.c__Chlamydiae.o__Chlamydiales.f__Parachlamydiaceae	0	-
d__Bacteria.p__Firmicutes.c__Clostridia.o__Christensenellales.f__Christensenellaceae.g__uncultured	2.19177	-
d__Bacteria.p__Firmicutes.c__Clostridia.o__Peptostreptococcales_Tissierellales.f__Peptostreptococcales_Tissierellales.g__Finegoldia	0	-
d__Bacteria.p__Firmicutes.c__Clostridia.o__Oscillospirales.f__Ethanoligenenaceae.g__Acetanaerobacterium	2.50686	-
d__Bacteria.p__Bacteroidota.c__Bacteroidia.o__Bacteroidales.f__Muribaculaceae.g__Muribaculaceae	1.94428	-
d__Bacteria.p__Firmicutes.c__Clostridia.o__Lachnospirales.f__Lachnospiraceae.g__Tyzzerella	3.26315	-
d__Bacteria.p__Bacteroidota.c__Bacteroidia.o__Bacteroidales.f__uncultured.g__uncultured	0	-
d__Bacteria.p__Spirochaetota.c__Brachyspirae.o__Brachyspirales	1.75679	-
d__Bacteria.p__Proteobacteria.c__Alphaproteobacteria.o__Rhizobiales.f__Xanthobacteraceae	0.870092	-
d__Bacteria.p__Firmicutes.c__Clostridia.o__Lachnospirales.f__Lachnospiraceae.g__CAG_56	2.93965	-
d__Bacteria.p__Chloroflexi.c__Chloroflexia.o__Kallotenuales.f__Kallotenuaceae	0	-
d__Bacteria.p__Firmicutes.c__Bacilli.o__Erysipelotrichales.f__Erysipelotrichaceae.g__uncultured	0	-
d__Bacteria.p__Firmicutes.c__Bacilli.o__Bacillales.f__Bacillaceae	2.12822	-
d__Bacteria.p__Proteobacteria.c__Gammaproteobacteria.o__Aeromonadales	2.36802	-
d__Bacteria.p__Firmicutes.c__Clostridia.__.__.__	2.51952	-
d__Bacteria.p__Bacteroidota.c__Bacteroidia.o__Chitinophagales.f__Chitinophagaceae.g__Chitinophaga	0	-
d__Bacteria.p__Firmicutes.c__Bacilli.o__Bacillales.f__Bacillaceae.g__Bacillus	2.12822	-
d__Bacteria.p__Firmicutes.c__Clostridia.o__Lachnospirales.f__Lachnospiraceae.g__Frisingicoccus	2.92819	-
d__Bacteria.p__Verrucomicrobiota.c__Verrucomicrobiae.o__Verrucomicrobiales.f__Akkermansiaceae	3.33699	-
d__Bacteria.p__Firmicutes.c__Clostridia.o__Oscillospirales.f__uncultured	2.18085	-
d__Bacteria.p__Firmicutes.c__Bacilli.o__Erysipelotrichales.f__Erysipelotrichaceae.g__Erysipelotrichaceae	1.28023	-
d__Bacteria.p__Proteobacteria.c__Gammaproteobacteria.o__Burkholderiales.f__Neisseriaceae.g__uncultured	0	-
d__Bacteria.p__Firmicutes.c__Clostridia.o__Lachnospirales.f__Lachnospiraceae.g__Marvinbryantia	2.41716	-
d__Bacteria.p__Firmicutes.c__Clostridia.o__Oscillospirales.f__Oscillospiraceae.g__V9D2013_group	0.872187	-
d__Bacteria.p__Firmicutes.c__Bacilli.o__Bacillales	2.12822	-
d__Bacteria.p__Actinobacteriota.c__Actinobacteria.o__Corynebacteriales	0	-
d__Bacteria.p__Proteobacteria.c__Gammaproteobacteria.o__Aeromonadales.f__Succinivibrionaceae	2.36802	-
d__Bacteria.p__Proteobacteria.c__Gammaproteobacteria.o__Xanthomonadales.f__Xanthomonadaceae.g__Lysobacter	2.73774	-
d__Bacteria.p__Firmicutes.c__Bacilli.o__Paenibacillales.f__Paenibacillaceae	1.47776	-
d__Bacteria.p__Proteobacteria.c__Gammaproteobacteria.o__Burkholderiales.f__Burkholderiaceae	0	-
d__Bacteria.p__Firmicutes.c__Clostridia.o__Lachnospirales.f__Lachnospiraceae.g___Eubacterium__ventriosum_group	3.27998	-
d__Bacteria.p__Firmicutes.c__Clostridia.o__Peptostreptococcales_Tissierellales.f__Peptostreptococcaceae.g__Filifactor	0	-
d__Bacteria.p__Firmicutes.c__Clostridia.o__Lachnospirales.f__Lachnospiraceae.g__Lachnospiraceae_NK4A136_group	3.93147	-
d__Bacteria.p__Firmicutes.c__Clostridia.o__Lachnospirales.f__Lachnospiraceae	5.33562	-
d__Bacteria.p__Firmicutes.c__Clostridia.o__Peptostreptococcales_Tissierellales.f__Peptostreptococcales_Tissierellales.g__Parvimonas	1.29667	-
d__Bacteria.p__Firmicutes.c__Clostridia.o__Lachnospirales.f__Lachnospiraceae.g___Eubacterium__ruminantium_group	2.6834	-
d__Bacteria.p__Chloroflexi.c__Chloroflexia	0	-
d__Bacteria.p__Proteobacteria.c__Alphaproteobacteria.o__Rhodospirillales.f__uncultured	1.70049	-
d__Bacteria.p__Actinobacteriota.c__Actinobacteria.o__Actinomycetales.f__Actinomycetaceae.__	0	-
d__Bacteria.p__Proteobacteria.c__Gammaproteobacteria.o__Pseudomonadales.f__Pseudomonadaceae.g__Pseudomonas	1.81216	-
d__Bacteria.p__Proteobacteria.c__Gammaproteobacteria.o__Pseudomonadales.f__Moraxellaceae.g__Enhydrobacter	0	-
d__Bacteria.p__Proteobacteria.c__Alphaproteobacteria.o__Rhodobacterales.f__Rhodobacteraceae.g__Paracoccus	0	-
d__Bacteria.p__Fusobacteriota.c__Fusobacteriia.o__Fusobacteriales.f__Leptotrichiaceae.g__Leptotrichia	0	-
d__Bacteria.p__Bacteroidota.c__Bacteroidia.o__Sphingobacteriales	1.21646	-
d__Bacteria.p__Firmicutes.c__Clostridia.o__Oscillospirales.f__Butyricicoccaceae	3.70598	-
d__Bacteria.p__Firmicutes.c__Bacilli.o__Lactobacillales.f__Lactobacillaceae.g__Lactobacillus	2.62552	-
d__Bacteria.p__Proteobacteria.c__Alphaproteobacteria.o__Rickettsiales.f__Mitochondria.g__Mitochondria	1.11604	-
d__Bacteria.p__Proteobacteria.c__Gammaproteobacteria.o__Enterobacterales.f__Hafniaceae.g__Hafnia_Obesumbacterium	0.548195	-
d__Bacteria.p__Actinobacteriota.c__Actinobacteria.o__Corynebacteriales.f__Corynebacteriaceae	0	-
d__Bacteria.p__Actinobacteriota.c__Coriobacteriia.o__Coriobacteriales.f__Eggerthellaceae.g__Senegalimassilia	1.67055	-
d__Bacteria.p__Cyanobacteria.c__Vampirivibrionia.o__Gastranaerophilales.f__Gastranaerophilales	1.04909	-
d__Bacteria.p__Firmicutes.c__Negativicutes.o__Veillonellales_Selenomonadales.f__Veillonellaceae.g__Dialister	3.54933	-
d__Bacteria.p__Proteobacteria.c__Alphaproteobacteria.o__Rhodobacterales	0	-
d__Bacteria.p__Firmicutes.c__Negativicutes.o__Acidaminococcales.f__Acidaminococcaceae	4.07651	-
d__Bacteria.p__Firmicutes.c__Negativicutes.o__Veillonellales_Selenomonadales.f__Veillonellaceae	4.10784	-
d__Bacteria.p__Cyanobacteria.c__Cyanobacteriia	0.742784	-
d__Bacteria.p__Firmicutes.c__Clostridia.o__Oscillospirales.f__Ruminococcaceae.g__Harryflintia	1.38497	-
d__Bacteria.p__Bacteroidota.c__Bacteroidia.o__Bacteroidales.__.__	0	-
d__Bacteria.p__Actinobacteriota.c__Coriobacteriia.o__Coriobacteriales.f__uncultured.g__uncultured	0	-
d__Bacteria.p__Proteobacteria.c__Gammaproteobacteria.o__Burkholderiales.f__Oxalobacteraceae.g__Oxalobacter	1.63322	-
d__Bacteria.p__Firmicutes.c__Negativicutes.o__Veillonellales_Selenomonadales.f__Veillonellaceae.g__Allisonella	2.13392	-
d__Bacteria.p__Firmicutes.c__Clostridia.o__Oscillospirales.f__Oscillospiraceae.g__Intestinimonas	0.721862	-
d__Bacteria.p__Firmicutes.c__Bacilli.o__Lactobacillales.f__Lactobacillaceae	2.62552	-
d__Bacteria.p__Firmicutes.c__Clostridia.o__Clostridia_UCG_014.f__Clostridia_UCG_014.g__Clostridia_UCG_014	4.21374	-
d__Bacteria.p__Firmicutes.c__Clostridia.o__Lachnospirales.f__Lachnospiraceae.g__Hungatella	3.02279	-
d__Bacteria.p__Firmicutes.c__Clostridia.o__Lachnospirales.f__Lachnospiraceae.g__Herbinix	3.28309	-
d__Bacteria.p__Proteobacteria.c__Gammaproteobacteria	5.40531	-
d__Bacteria.p__Bacteroidota.c__Bacteroidia.o__Bacteroidales.__	0	-
d__Bacteria.p__Chloroflexi.c__Chloroflexia.o__Kallotenuales.f__Kallotenuaceae.g__Kallotenue	0	-
d__Bacteria.p__Cyanobacteria.c__Cyanobacteriia.o__Chloroplast.f__Chloroplast.g__Chloroplast	0.742784	-
d__Bacteria.p__Firmicutes.c__Clostridia.o__Oscillospirales.f__Oscillospiraceae.g__Papillibacter	0.606805	-

## Sheet: Table　S2D
Species	logarithm value of the highest mean among all the classes	Association cohort	LDA score	p-value
d__Bacteria.p__Firmicutes.c__Clostridia.o__Lachnospirales.f__Lachnospiraceae.g__Anaerostipes	3.9617	Healthy	3.62947
d__Bacteria.p__Firmicutes.c__Clostridia.o__Lachnospirales.f__Lachnospiraceae.g__Dorea	4.46224	Healthy	4.15496
d__Bacteria.p__Firmicutes.c__Clostridia.o__Lachnospirales.f__Lachnospiraceae.g__Fusicatenibacter	3.87353	Healthy
d__Bacteria.p__Firmicutes.c__Clostridia.o__Lachnospirales.f__Lachnospiraceae.g__Roseburia	3.66992	Healthy	3.3983
d__Bacteria.p__Firmicutes.c__Clostridia	5.75053	Healthy	4.97895	0.00823902
d__Bacteria.p__Actinobacteriota.c__Actinobacteria.o__Actinomycetales.f__Actinomycetaceae.g__Actinomyces	2.25839	CoV
d__Bacteria.p__Actinobacteriota.c__Coriobacteriia.o__Coriobacteriales.f__Atopobiaceae.g__Olsenella	2.76877	CoV
d__Bacteria.p__Actinobacteriota.c__Coriobacteriia.o__Coriobacteriales	4.19869	CoV	3.80848	0.0198588
d__Bacteria.p__Firmicutes.c__Clostridia.o__Oscillospirales.f__Ethanoligenenaceae	2.17375	CoV	3.7066
d__Bacteria.p__Firmicutes.c__Negativicutes.o__Veillonellales_Selenomonadales.f__Selenomonadaceae	5.00599	CoV
d__Bacteria.p__Actinobacteriota.c__Coriobacteriia.o__Coriobacteriales.f__Eggerthellaceae.g__Eggerthella	3.21078	CoV
d__Bacteria.p__Firmicutes.c__Clostridia.o__Christensenellales.f__Christensenellaceae.g__Christensenella	2.38276	CoV
d__Bacteria.p__Firmicutes.c__Negativicutes.o__Acidaminococcales	4.3102	CoV	3.74864	0.0333181
d__Bacteria.p__Bacteroidota.c__Bacteroidia.o__Bacteroidales.f__Prevotellaceae.g__Alloprevotella	2.07738	CoV	3.85679
d__Bacteria.p__Desulfobacterota.c__Desulfovibrionia.o__Desulfovibrionales.f__Desulfovibrionaceae	3.36663	CoV
d__Bacteria.p__Proteobacteria.c__Gammaproteobacteria.o__Pseudomonadales	2.28213	CoV	3.99786	1.51710271496e-
d__Bacteria.p__Actinobacteriota.c__Coriobacteriia.o__Coriobacteriales.f__Eggerthellaceae	4.02904	CoV	3.71676
d__Bacteria.p__Desulfobacterota	3.36663	CoV	3.20199	0.0292215
d__Bacteria.p__Actinobacteriota.c__Coriobacteriia.o__Coriobacteriales.f__Atopobiaceae	2.76877	CoV	3.50575
d__Bacteria.p__Desulfobacterota.c__Desulfovibrionia	3.36663	CoV	3.11515	0.0292215
d__Bacteria.p__Firmicutes.c__Clostridia.o__Oscillospirales.f__Ruminococcaceae.g__Anaerofilum	2.01923	CoV	4.04869
d__Bacteria.p__Proteobacteria.c__Gammaproteobacteria.o__Pseudomonadales.f__Pseudomonadaceae	2.28213	CoV	4.00268
d__Bacteria.p__Actinobacteriota.c__Actinobacteria.o__Actinomycetales	2.25839	CoV	3.33573	0.033073
d__Bacteria.p__Desulfobacterota.c__Desulfovibrionia.o__Desulfovibrionales	3.36663	CoV	3.17223	0.02922
d__Bacteria.p__Actinobacteriota.c__Actinobacteria.o__Actinomycetales.f__Actinomycetaceae	2.25839	CoV	3.22782
d__Bacteria.p__Bacteroidota.c__Bacteroidia.o__Bacteroidales.f__Muribaculaceae	3.00666	CoV	3.28474	0.00521
d__Bacteria.p__Firmicutes.c__Clostridia.o__Oscillospirales.f__Ethanoligenenaceae.g__Acetanaerobacterium	2.17375	CoV
d__Bacteria.p__Bacteroidota.c__Bacteroidia.o__Bacteroidales.f__Muribaculaceae.g__Muribaculaceae	3.00666	CoV	3.29727
d__Bacteria.p__Actinobacteriota.c__Coriobacteriia	4.19869	CoV	3.80848	0.0198588
d__Bacteria.p__Firmicutes.c__Negativicutes.o__Acidaminococcales.f__Acidaminococcaceae	4.3102	CoV	3.74864
d__Archaea	2.61126	-
d__Bacteria.p__Actinobacteriota.c__Actinobacteria.o__Micrococcales.f__Micrococcaceae.g__Kocuria	0	-
d__Bacteria.p__Firmicutes.c__Clostridia.o__Lachnospirales.f__Lachnospiraceae.__	4.2415	-
d__Bacteria.p__Firmicutes.c__Clostridia.o__Monoglobales.f__Monoglobaceae	4.27034	-
d__Bacteria.p__Firmicutes.c__Clostridia.o__Oscillospirales.f__Oscillospiraceae	4.26437	-
d__Bacteria.p__Verrucomicrobiota.c__Verrucomicrobiae	3.35357	-
d__Bacteria.p__Bacteroidota.c__Bacteroidia.o__Bacteroidales.f__Tannerellaceae.__	1.82273	-
d__Archaea.p__Nanoarchaeota.c__Nanoarchaeia.o__Woesearchaeales	0	-
d__Bacteria.p__Firmicutes.c__Clostridia.o__Clostridiales	3.30834	-
d__Bacteria.p__Cyanobacteria.c__Cyanobacteriia.o__Cyanobacteriales	0	-
d__Bacteria.p__Firmicutes.c__Bacilli	4.33401	-
d__Bacteria.p__Firmicutes.c__Bacilli.o__RF39.f__RF39	2.26574	-
d__Bacteria.p__Firmicutes.c__Clostridia.o__Eubacteriales.f__Anaerofustaceae	1.67493	-
d__Bacteria.p__Firmicutes.c__Clostridia.o__Lachnospirales	5.27015	-
d__Bacteria.p__Proteobacteria.c__Gammaproteobacteria.o__Enterobacterales.f__Morganellaceae	0	-
d__Bacteria.p__Proteobacteria.c__Gammaproteobacteria.o__Xanthomonadales	2.75559	-
d__Bacteria.p__Firmicutes.c__Bacilli.o__Lactobacillales.f__Leuconostocaceae	2.81802	-
d__Bacteria.p__Proteobacteria	5.48868	-
d__Archaea.p__Nanoarchaeota.c__Nanoarchaeia.o__Woesearchaeales.f__Woesearchaeales	0	-
d__Bacteria.p__Firmicutes.c__Clostridia.o__Oscillospirales.f__uncultured.g__uncultured	2.16243	-
d__Bacteria.p__Firmicutes.c__Clostridia.o__Oscillospirales.f__Ruminococcaceae.g__Phocea	1.91299	-
d__Bacteria.p__Bacteroidota.c__Bacteroidia.o__Flavobacteriales	2.43551	-
d__Bacteria.p__Myxococcota.c__Myxococcia	0	-
d__Bacteria.p__Firmicutes.c__Negativicutes.o__Veillonellales_Selenomonadales	5.03381	-
d__Bacteria.p__Firmicutes.c__Clostridia.o__Oscillospirales.__.__	1.8253	-
d__Bacteria.p__Patescibacteria	2.93198	-
d__Bacteria.p__Spirochaetota.c__Brachyspirae	1.75759	-
d__Bacteria.p__Firmicutes.c__Clostridia.__	2.1936	-
d__Bacteria.p__Firmicutes.c__Bacilli.o__Lactobacillales.f__Streptococcaceae	3.92747	-
d__Bacteria.p__Cyanobacteria.c__Cyanobacteriia.o__Cyanobacteriales.f__Chroococcidiopsaceae	0	-
d__Bacteria.p__Actinobacteriota.c__Actinobacteria.o__Propionibacteriales	1.312	-
d__Bacteria.p__Campilobacterota	0	-
d__Bacteria.p__Firmicutes.c__Clostridia.o__Oscillospirales.f__Butyricicoccaceae.__	0	-
d__Bacteria.p__Bacteroidota.c__Bacteroidia.o__Bacteroidales.f__Marinifilaceae	2.90252	-
d__Bacteria.p__Firmicutes.c__Bacilli.o__Lactobacillales.f__Carnobacteriaceae.g__Carnobacterium	0	-
d__Bacteria.p__Firmicutes.c__Clostridia.__.__	2.1936	-
d__Bacteria.p__Firmicutes.c__Bacilli.o__Staphylococcales	2.48941	-
d__Bacteria.p__Firmicutes.c__Bacilli.o__Staphylococcales.f__Gemellaceae	2.48941	-
d__Bacteria.p__Bacteroidota.c__Bacteroidia.o__Chitinophagales	1.14757	-
d__Bacteria.p__Firmicutes.c__Clostridia.o__Peptostreptococcales_Tissierellales	3.73905	-
d__Bacteria.p__Deinococcota.c__Deinococci.o__Deinococcales.f__Deinococcaceae	0	-
d__Bacteria.p__Firmicutes.c__Clostridia.o__Oscillospirales.f__Oscillospiraceae.__	2.8811	-
d__Archaea.p__Euryarchaeota.c__Methanobacteria.o__Methanobacteriales	2.61126	-
d__Bacteria.p__Firmicutes.c__Clostridia.o__Lachnospirales.f__Lachnospiraceae.g__Blautia	4.64776	-
d__Bacteria.p__Cyanobacteria.c__Vampirivibrionia.o__Gastranaerophilales	1.06809	-
d__Bacteria.p__Firmicutes.c__Bacilli.__	1.41447	-
d__Bacteria.p__Firmicutes.c__Clostridia.o__Eubacteriales	1.98482	-
d__Bacteria.p__Actinobacteriota.c__Actinobacteria	4.46231	-
d__Bacteria.p__Firmicutes.c__Bacilli.o__Staphylococcales.f__Gemellaceae.g__Gemella	2.48941	-
d__Bacteria.p__Firmicutes.c__Clostridia.o__Oscillospirales.__	1.8253	-
d__Bacteria.p__Deinococcota.c__Deinococci	0	-
d__Bacteria.p__Verrucomicrobiota	3.35357	-
d__Bacteria.p__Firmicutes.c__Clostridia.o__Clostridiales.f__Clostridiaceae	3.30834	-
d__Bacteria.p__Firmicutes.c__Bacilli.o__Lactobacillales.f__P5D1_392.g__P5D1_392	0	-
d__Bacteria.p__Bacteroidota.c__Bacteroidia.o__Bacteroidales.f__Rikenellaceae	3.62384	-
d__Bacteria.p__Firmicutes.c__Clostridia.o__Christensenellales	3.31497	-
d__Bacteria.p__Firmicutes.c__Bacilli.o__Lactobacillales.f__Carnobacteriaceae.g__Dolosigranulum	0	-
d__Bacteria.p__Firmicutes.c__Clostridia.o__Clostridia.f__Hungateiclostridiaceae	0	-
d__Bacteria.p__Cyanobacteria.c__Vampirivibrionia	1.06809	-
d__Bacteria.p__Spirochaetota.c__Brachyspirae.o__Brachyspirales.f__Brachyspiraceae	1.75759	-
d__Bacteria.p__Bacteroidota.c__Bacteroidia	5.13129	-
d__Bacteria.p__Deinococcota.c__Deinococci.o__Deinococcales.f__Deinococcaceae.g__Deinococcus	0	-
d__Bacteria.p__Actinobacteriota.c__Coriobacteriia.o__Coriobacteriales.f__uncultured	0	-
d__Bacteria.p__Firmicutes.c__Bacilli.o__Erysipelotrichales.f__Erysipelatoclostridiaceae	3.69665	-
d__Bacteria.p__Firmicutes.c__Bacilli.o__Lactobacillales.__	1.61562	-
d__Bacteria.p__Fusobacteriota.c__Fusobacteriia.o__Fusobacteriales.f__Fusobacteriaceae	3.94142	-
d__Bacteria.p__Myxococcota	0	-
d__Bacteria.p__Firmicutes.c__Clostridia.o__Oscillospirales.f__Oscillospirales	0	-
d__Bacteria.p__Myxococcota.c__Myxococcia.o__Myxococcales.f__Myxococcaceae	0	-
d__Bacteria.p__Bacteroidota.c__Bacteroidia.o__Bacteroidales.f__Tannerellaceae	4.34126	-
d__Bacteria.p__Firmicutes.c__Clostridia.o__uncultured.f__uncultured.g__uncultured	0.494075	-
d__Bacteria.p__Synergistota.c__Synergistia.o__Synergistales	2.50397	-
d__Bacteria.p__Bacteroidota	5.13129	-
d__Bacteria.p__Firmicutes.c__Bacilli.o__Bacillales.f__Bacillaceae.g__Anaerobacillus	0	-
d__Bacteria.p__Proteobacteria.c__Alphaproteobacteria.o__Rhizobiales.f__Rhizobiaceae.__	0	-
d__Bacteria.p__Firmicutes.c__Bacilli.o__Lactobacillales.__.__	1.61562	-
d__Bacteria.p__Actinobacteriota.c__Coriobacteriia.o__Coriobacteriales.f__Eggerthellaceae.__	0	-
d__Bacteria.p__Actinobacteriota.c__Actinobacteria.o__Micrococcales.f__Microbacteriaceae	1.20571	-
d__Archaea.p__Euryarchaeota.c__Methanobacteria	2.61126	-
d__Bacteria.p__Bacteroidota.c__Bacteroidia.o__Sphingobacteriales.f__Sphingobacteriaceae	1.20571	-
d__Bacteria.p__Firmicutes.c__Clostridia.o__Lachnospirales.f__Lachnospiraceae.g__Johnsonella	0	-
d__Bacteria.p__Firmicutes.c__Bacilli.o__Lactobacillales.f__Enterococcaceae	2.23559	-
d__Bacteria.p__Synergistota.c__Synergistia.o__Synergistales.f__Synergistaceae	2.50397	-
d__Bacteria.p__Bacteroidota.c__Bacteroidia.o__Chitinophagales.f__Chitinophagaceae	1.14757	-
d__Bacteria.p__Firmicutes.c__Clostridia.o__Oscillospirales.f__UCG_010	2.96481	-
d__Bacteria.p__Firmicutes.c__Clostridia.o__Christensenellales.f__Christensenellaceae.__	1.52836	-
d__Bacteria.p__Synergistota	2.50397	-
d__Bacteria.p__Fusobacteriota.c__Fusobacteriia.o__Fusobacteriales.f__Leptotrichiaceae	0	-
d__Bacteria.p__Synergistota.c__Synergistia	2.50397	-
d__Bacteria.p__Firmicutes.c__Bacilli.__.__	1.41447	-
d__Bacteria.p__Firmicutes.c__Clostridia.o__Peptococcales	2.51506	-
d__Bacteria.p__Bacteroidota.c__Bacteroidia.o__Flavobacteriales.f__Flavobacteriaceae	2.43551	-
d__Bacteria.p__Proteobacteria.c__Alphaproteobacteria.o__Rickettsiales.f__Mitochondria	1.24659	-
d__Bacteria.p__Actinobacteriota	4.50987	-
d__Archaea.p__Nanoarchaeota	0	-
d__Bacteria.p__Firmicutes.c__Clostridia.o__uncultured	0.494075	-
d__Bacteria.p__Proteobacteria.c__Alphaproteobacteria.o__Rhodospirillales	2.79354	-
d__Bacteria.p__Campilobacterota.c__Campylobacteria.o__Campylobacterales.f__Campylobacteraceae	0	-
d__Bacteria.p__Actinobacteriota.c__Actinobacteria.o__Propionibacteriales.f__Nocardioidaceae	0	-
d__Bacteria.p__Proteobacteria.c__Gammaproteobacteria.o__Cardiobacteriales	0	-
d__Bacteria.p__Firmicutes.c__Bacilli.o__Erysipelotrichales	4.04284	-
d__Bacteria.p__Deinococcota	0	-
d__Bacteria.p__Actinobacteriota.c__Actinobacteria.o__Micrococcales.f__Brevibacteriaceae	0	-
d__Bacteria.p__Deinococcota.c__Deinococci.o__Deinococcales	0	-
d__Bacteria.p__Campilobacterota.c__Campylobacteria	0	-
d__Bacteria.p__Firmicutes.c__Bacilli.o__Paenibacillales	0	-
d__Bacteria.p__Proteobacteria.c__Alphaproteobacteria.o__Rhizobiales	1.63632	-
d__Bacteria.p__Bacteroidota.c__Bacteroidia.o__Bacteroidales.f__Prevotellaceae	3.73364	-
d__Bacteria.p__Myxococcota.c__Myxococcia.o__Myxococcales.f__Myxococcaceae.g__P3OB_42	0	-
d__Bacteria.p__Firmicutes.c__Bacilli.o__Lactobacillales.f__Aerococcaceae.g__Abiotrophia	0	-
d__Bacteria.p__Firmicutes.c__Bacilli.o__Lactobacillales	3.99575	-
d__Bacteria.p__Firmicutes.c__Clostridia.o__Clostridia_vadinBB60_group	2.20294	-
d__Bacteria.p__Campilobacterota.c__Campylobacteria.o__Campylobacterales.f__Helicobacteraceae	0	-
d__Bacteria.p__Firmicutes.c__Clostridia.o__Clostridiales.f__Clostridiaceae.__	0	-
d__Bacteria.p__Patescibacteria.c__Saccharimonadia	2.93198	-
d__Bacteria.p__Actinobacteriota.c__Actinobacteria.o__Bifidobacteriales	4.46118	-
d__Bacteria.p__Firmicutes.c__Clostridia.o__Oscillospirales.f__Ruminococcaceae.g__DTU089	1.98997	-
d__Bacteria.p__Firmicutes.c__Bacilli.o__Erysipelotrichales.f__Erysipelotrichaceae	3.78272	-
d__Bacteria.p__Fusobacteriota	3.94142	-
d__Bacteria.p__Firmicutes.c__Clostridia.o__Oscillospirales.f__UCG_010.g__UCG_010	2.96481	-
d__Bacteria.p__Firmicutes.c__Bacilli.o__RF39	2.26574	-
d__Bacteria.p__Firmicutes.c__Clostridia.o__Clostridia.f__Hungateiclostridiaceae.__	0	-
d__Bacteria.p__Patescibacteria.c__Saccharimonadia.o__Saccharimonadales	2.93198	-
d__Bacteria.p__Bacteroidota.c__Bacteroidia.o__Bacteroidales	5.13037	-
d__Bacteria.p__Cyanobacteria.c__Cyanobacteriia.o__Cyanobacteriales.__	0	-
d__Bacteria.p__Proteobacteria.c__Gammaproteobacteria.o__Cardiobacteriales.f__Cardiobacteriaceae	0	-
d__Bacteria.p__Spirochaetota	1.75759	-
d__Bacteria.p__Cyanobacteria.c__Cyanobacteriia.o__Cyanobacteriales.__.__	0	-
d__Bacteria.p__Firmicutes.c__Bacilli.__.__.__	1.41447	-
d__Bacteria.p__Firmicutes.c__Clostridia.o__Clostridia_UCG_014	4.21464	-
d__Bacteria.p__Myxococcota.c__Myxococcia.o__Myxococcales	0	-
d__Bacteria.p__Proteobacteria.c__Gammaproteobacteria.o__Burkholderiales	3.99654	-
d__Bacteria.p__Firmicutes.c__Clostridia.o__uncultured.f__uncultured	0.494075	-
d__Bacteria	5.99995	-
d__Bacteria.p__Firmicutes.c__Clostridia.o__Monoglobales	4.27034	-
d__Bacteria.p__Firmicutes.c__Clostridia.o__Lachnospirales.f__Defluviitaleaceae	2.20294	-
d__Bacteria.p__Proteobacteria.c__Gammaproteobacteria.o__Pseudomonadales.f__Moraxellaceae	0	-
d__Bacteria.p__Firmicutes.c__Bacilli.o__Lactobacillales.f__Lactobacillaceae.g__Pediococcus	0	-
d__Bacteria.p__Firmicutes.c__Clostridia.o__Monoglobales.f__Monoglobaceae.g__Monoglobus	4.27034	-
d__Bacteria.p__Cyanobacteria.c__Cyanobacteriia.o__Chloroplast.f__Chloroplast	0.742716	-
d__Bacteria.p__Firmicutes.c__Clostridia.o__Christensenellales.f__Christensenellaceae	3.31497	-
d__Bacteria.p__Fusobacteriota.c__Fusobacteriia	3.94142	-
d__Bacteria.p__Proteobacteria.c__Gammaproteobacteria.o__Pasteurellales	3.05089	-
d__Bacteria.p__Firmicutes.c__Bacilli.o__Lactobacillales.f__P5D1_392	0	-
d__Archaea.p__Euryarchaeota	2.61126	-
d__Bacteria.p__Firmicutes.c__Bacilli.o__Staphylococcales.f__Staphylococcaceae	2.0476	-
d__Bacteria.p__Campilobacterota.c__Campylobacteria.o__Campylobacterales	0	-
d__Bacteria.p__Firmicutes	5.80716	-
d__Bacteria.p__Bacteroidota.c__Bacteroidia.o__Bacteroidales.f__Porphyromonadaceae	0	-
d__Bacteria.p__Firmicutes.c__Clostridia.o__Peptococcales.f__Peptococcaceae	2.51506	-
d__Bacteria.p__Synergistota.c__Synergistia.o__Synergistales.f__Synergistaceae.g__Pyramidobacter	0	-
d__Bacteria.p__Firmicutes.c__Bacilli.o__Lactobacillales.f__Carnobacteriaceae	2.53336	-
d__Bacteria.p__Proteobacteria.c__Alphaproteobacteria.o__Rickettsiales	1.24659	-
d__Bacteria.p__Firmicutes.c__Bacilli.o__Izemoplasmatales.f__Izemoplasmatales	0.918106	-
d__Bacteria.p__Actinobacteriota.c__Coriobacteriia.o__Coriobacteriales.__	0.76292	-
d__Bacteria.p__Firmicutes.c__Clostridia.o__Oscillospirales.f__Ruminococcaceae.__	3.97691	-
d__Bacteria.p__Proteobacteria.c__Gammaproteobacteria.o__Enterobacterales.f__Hafniaceae	0.555543	-
d__Bacteria.p__Proteobacteria.c__Alphaproteobacteria.o__Caulobacterales	1.92998	-
d__Bacteria.p__Firmicutes.c__Clostridia.o__Clostridia	0	-
d__Bacteria.p__Firmicutes.c__Clostridia.o__Clostridia_UCG_014.f__Clostridia_UCG_014	4.21464	-
d__Bacteria.p__Verrucomicrobiota.c__Verrucomicrobiae.o__Verrucomicrobiales	3.35357	-
d__Bacteria.p__Proteobacteria.c__Alphaproteobacteria.o__Sphingomonadales	1.2471	-
d__Bacteria.p__Firmicutes.c__Bacilli.o__Erysipelotrichales.f__Erysipelotrichaceae.g__Bulleidia	0	-
d__Bacteria.p__Proteobacteria.c__Gammaproteobacteria.o__Enterobacterales	5.47294	-
d__Bacteria.p__Firmicutes.c__Bacilli.o__Lactobacillales.f__Aerococcaceae	0	-
d__Bacteria.p__Bacteroidota.c__Bacteroidia.o__Bacteroidales.f__Barnesiellaceae	2.97731	-
d__Bacteria.p__Firmicutes.c__Bacilli.o__Bacillales	2.13782	-
d__Bacteria.p__Fusobacteriota.c__Fusobacteriia.o__Fusobacteriales	3.94142	-
d__Bacteria.p__Firmicutes.c__Bacilli.o__Paenibacillales.f__Paenibacillaceae.g__Paenibacillus	0	-
d__Bacteria.p__Firmicutes.c__Bacilli.o__Erysipelotrichales.f__Erysipelotrichaceae.g__Dubosiella	0	-
d__Bacteria.p__Cyanobacteria.c__Cyanobacteriia.o__Chloroplast	0.742716	-
d__Bacteria.p__Bacteroidota.c__Bacteroidia.o__Bacteroidales.f__Muribaculaceae.g__CAG_873	0	-
d__Bacteria.p__Actinobacteriota.c__Coriobacteriia.o__Coriobacteriales.__.__	0.76292	-
d__Bacteria.p__Bacteroidota.c__Bacteroidia.o__Bacteroidales.f__uncultured	0	-
d__Bacteria.p__Actinobacteriota.c__Actinobacteria.o__Micrococcales	2.10265	-
d__Bacteria.p__Firmicutes.c__Bacilli.o__Izemoplasmatales	0.918106	-
d__Bacteria.p__Firmicutes.c__Negativicutes	5.10898	-
d__Bacteria.p__Actinobacteriota.c__Actinobacteria.o__Micrococcales.f__Micrococcaceae	2.10265	-
d__Bacteria.p__Proteobacteria.c__Gammaproteobacteria.o__Burkholderiales.f__Oxalobacteraceae.__	0	-
d__Archaea.p__Nanoarchaeota.c__Nanoarchaeia	0	-
d__Bacteria.p__Cyanobacteria	1.23622	-
d__Bacteria.p__Proteobacteria.c__Alphaproteobacteria.o__Rhizobiales.f__Rhizobiaceae	0	-
d__Bacteria.p__Firmicutes.c__Bacilli.o__RF39.f__RF39.g__RF39	2.26574	-
d__Bacteria.p__Proteobacteria.c__Alphaproteobacteria	2.83415	-
d__Bacteria.p__Firmicutes.c__Clostridia.o__Oscillospirales.f__Ruminococcaceae.g__Pygmaiobacter	0	-
d__Bacteria.p__Firmicutes.c__Clostridia.o__Oscillospirales	5.53099	-
d__Bacteria.p__Firmicutes.c__Clostridia.o__Eubacteriales.f__Eubacteriaceae	1.78245	-
d__Bacteria.p__Bacteroidota.c__Bacteroidia.o__Bacteroidales.f__uncultured.g__uncultured	0	-
d__Bacteria.p__Spirochaetota.c__Brachyspirae.o__Brachyspirales	1.75759	-
d__Bacteria.p__Firmicutes.c__Clostridia.o__Lachnospirales.f__Lachnospiraceae.g__CAG_56	2.92757	-
d__Bacteria.p__Firmicutes.c__Bacilli.o__Erysipelotrichales.f__Erysipelotrichaceae.g__uncultured	0	-
d__Bacteria.p__Firmicutes.c__Bacilli.o__Bacillales.f__Bacillaceae	2.13782	-
d__Bacteria.p__Proteobacteria.c__Gammaproteobacteria.o__Aeromonadales	2.36949	-
d__Bacteria.p__Firmicutes.c__Clostridia.__.__.__	2.1936	-
d__Bacteria.p__Firmicutes.c__Bacilli.o__Bacillales.f__Bacillaceae.g__Bacillus	2.13782	-
d__Bacteria.p__Firmicutes.c__Clostridia.o__Oscillospirales.f__uncultured	2.16243	-
d__Bacteria.p__Actinobacteriota.c__Actinobacteria.o__Corynebacteriales	0	-
d__Bacteria.p__Firmicutes.c__Bacilli.o__Paenibacillales.f__Paenibacillaceae	0	-
d__Bacteria.p__Firmicutes.c__Clostridia.o__Lachnospirales.f__Lachnospiraceae	5.26986	-
d__Bacteria.p__Proteobacteria.c__Alphaproteobacteria.o__Rhodospirillales.f__uncultured	2.79354	-
d__Bacteria.p__Bacteroidota.c__Bacteroidia.o__Bacteroidales.f__Bacteroidaceae	5.01057	-
d__Bacteria.p__Actinobacteriota.c__Actinobacteria.o__Actinomycetales.f__Actinomycetaceae.__	0	-
d__Bacteria.p__Firmicutes.c__Clostridia.o__Oscillospirales.f__Ruminococcaceae	5.47594	-
d__Bacteria.p__Bacteroidota.c__Bacteroidia.o__Sphingobacteriales	1.20571	-
d__Bacteria.p__Firmicutes.c__Clostridia.o__Oscillospirales.f__Butyricicoccaceae	3.61232	-
d__Bacteria.p__Actinobacteriota.c__Actinobacteria.o__Corynebacteriales.f__Corynebacteriaceae	0	-
d__Bacteria.p__Cyanobacteria.c__Cyanobacteriia	0.742716	-
d__Bacteria.p__Bacteroidota.c__Bacteroidia.o__Bacteroidales.__.__	0	-
d__Bacteria.p__Firmicutes.c__Bacilli.o__Lactobacillales.f__Lactobacillaceae	2.37122	-
d__Bacteria.p__Firmicutes.c__Clostridia.o__Lachnospirales.f__Lachnospiraceae.g__Herbinix	0	-
d__Bacteria.p__Proteobacteria.c__Gammaproteobacteria	5.48771	-
d__Bacteria.p__Bacteroidota.c__Bacteroidia.o__Bacteroidales.__	0	-
d__Bacteria.p__Firmicutes.c__Clostridia.o__Lachnospirales.f__Lachnospiraceae.g__Coprococcus	3.48839
d__Bacteria.p__Proteobacteria.c__Gammaproteobacteria.o__Enterobacterales.f__Enterobacteriaceae.g__Raoultella	2.39313
d__Bacteria.p__Firmicutes.c__Clostridia.o__Lachnospirales.f__Lachnospiraceae.g__Lachnospiraceae_UCG_004	2.32818
d__Bacteria.p__Proteobacteria.c__Alphaproteobacteria.o__Caulobacterales.f__Caulobacteraceae	1.92998
d__Bacteria.p__Bacteroidota.c__Bacteroidia.o__Bacteroidales.f__Rikenellaceae.g__Alistipes	3.62315
d__Bacteria.p__Bacteroidota.c__Bacteroidia.o__Bacteroidales.f__Prevotellaceae.g__Prevotellaceae_NK3B31_group	2.41379
d__Bacteria.p__Firmicutes.c__Clostridia.o__Lachnospirales.f__Lachnospiraceae.g__Catenibacillus	2.07022
d__Bacteria.p__Actinobacteriota.c__Actinobacteria.o__Micrococcales.f__Brevibacteriaceae.g__Brevibacterium	0
d__Bacteria.p__Bacteroidota.c__Bacteroidia.o__Bacteroidales.f__Barnesiellaceae.g__Barnesiella	2.97033
d__Bacteria.p__Proteobacteria.c__Gammaproteobacteria.o__Cardiobacteriales.f__Cardiobacteriaceae.g__Cardiobacterium	0
d__Bacteria.p__Actinobacteriota.c__Coriobacteriia.o__Coriobacteriales.f__Atopobiaceae.g__Atopobium	0
d__Bacteria.p__Campilobacterota.c__Campylobacteria.o__Campylobacterales.f__Campylobacteraceae.g__Campylobacter	0
d__Bacteria.p__Actinobacteriota.c__Coriobacteriia.o__Coriobacteriales.f__Eggerthellaceae.g__Enterorhabdus	3.32371
d__Bacteria.p__Firmicutes.c__Clostridia.o__Lachnospirales.f__Lachnospiraceae.g___Eubacterium__eligens_group	2.98486
d__Bacteria.p__Firmicutes.c__Bacilli.o__Erysipelotrichales.f__Erysipelatoclostridiaceae.g__Erysipelotrichaceae_UCG_003	3.31482
d__Bacteria.p__Actinobacteriota.c__Coriobacteriia.o__Coriobacteriales.f__Coriobacteriales_Incertae_Sedis.g__uncultured	2.23997
d__Bacteria.p__Bacteroidota.c__Bacteroidia.o__Bacteroidales.f__Rikenellaceae.g__Rikenellaceae_RC9_gut_group	0.825329
d__Bacteria.p__Firmicutes.c__Clostridia.o__Peptostreptococcales_Tissierellales.f__Peptostreptococcaceae.g__Terrisporobacter
d__Bacteria.p__Firmicutes.c__Clostridia.o__Oscillospirales.f__Oscillospiraceae.g__NK4A214_group	3.18353
d__Bacteria.p__Firmicutes.c__Clostridia.o__Peptostreptococcales_Tissierellales.f__Peptostreptococcaceae.__	0
d__Bacteria.p__Firmicutes.c__Negativicutes.o__Acidaminococcales.f__Acidaminococcaceae.g__Phascolarctobacterium	4.28547
d__Bacteria.p__Bacteroidota.c__Bacteroidia.o__Flavobacteriales.f__Flavobacteriaceae.g__uncultured	2.43551
d__Bacteria.p__Firmicutes.c__Clostridia.o__Clostridia_vadinBB60_group.f__Clostridia_vadinBB60_group	2.20294
d__Bacteria.p__Firmicutes.c__Clostridia.o__Lachnospirales.f__Lachnospiraceae.g__Lachnospiraceae_UCG_010	2.71494
d__Bacteria.p__Firmicutes.c__Clostridia.o__Christensenellales.f__Christensenellaceae.g__Christensenellaceae_R_7_group	3.22514
d__Bacteria.p__Actinobacteriota.c__Actinobacteria.o__Bifidobacteriales.f__Bifidobacteriaceae.g__Bifidobacterium	4.46118
d__Archaea.p__Nanoarchaeota.c__Nanoarchaeia.o__Woesearchaeales.f__Woesearchaeales.g__Woesearchaeales	0
d__Bacteria.p__Firmicutes.c__Bacilli.o__Erysipelotrichales.f__Erysipelatoclostridiaceae.g__Erysipelatoclostridium	3.42959
d__Bacteria.p__Firmicutes.c__Clostridia.o__Peptostreptococcales_Tissierellales.f__Anaerovoracaceae	3.67969
d__Bacteria.p__Actinobacteriota.c__Coriobacteriia.o__Coriobacteriales.f__Eggerthellaceae.g__Parvibacter	2.18387
d__Bacteria.p__Firmicutes.c__Clostridia.o__Oscillospirales.f__Ruminococcaceae.g__Incertae_Sedis	3.87746
d__Bacteria.p__Firmicutes.c__Bacilli.o__Erysipelotrichales.f__Erysipelotrichaceae.g__Holdemanella	3.39289
d__Bacteria.p__Firmicutes.c__Bacilli.o__Lactobacillales.f__Leuconostocaceae.g__Leuconostoc	2.20406
d__Bacteria.p__Firmicutes.c__Clostridia.o__Peptococcales.f__Peptococcaceae.g__Peptococcus	2.21808
d__Bacteria.p__Firmicutes.c__Clostridia.o__Peptostreptococcales_Tissierellales.f__Peptostreptococcaceae.g__Peptostreptococcus
d__Bacteria.p__Firmicutes.c__Clostridia.o__Lachnospirales.f__Lachnospiraceae.g__Lachnoanaerobaculum	0
d__Bacteria.p__Actinobacteriota.c__Actinobacteria.o__Actinomycetales.f__Actinomycetaceae.g__F0332	0
d__Bacteria.p__Firmicutes.c__Clostridia.o__Oscillospirales.f__Oscillospiraceae.g__uncultured	3.16955
d__Bacteria.p__Firmicutes.c__Clostridia.o__Oscillospirales.f__Ruminococcaceae.g__Fournierella	2.93413
d__Bacteria.p__Firmicutes.c__Clostridia.o__Peptostreptococcales_Tissierellales.f__Anaerovoracaceae.g__S5_A14a	0
d__Bacteria.p__Proteobacteria.c__Gammaproteobacteria.o__Pseudomonadales.f__Moraxellaceae.g__Acinetobacter	0
d__Bacteria.p__Firmicutes.c__Clostridia.o__Lachnospirales.f__Lachnospiraceae.g___Ruminococcus__torques_group	4.03312
d__Bacteria.p__Firmicutes.c__Clostridia.o__Lachnospirales.f__Lachnospiraceae.g__Hungatella	2.31008
d__Bacteria.p__Firmicutes.c__Negativicutes.o__Acidaminococcales.f__Acidaminococcaceae.g__Acidaminococcus	3.18536
d__Bacteria.p__Firmicutes.c__Clostridia.o__Peptostreptococcales_Tissierellales.f__Anaerovoracaceae.g___Eubacterium__brachy_grou
d__Bacteria.p__Firmicutes.c__Clostridia.o__Peptococcales.f__Peptococcaceae.g__uncultured	2.2119
d__Bacteria.p__Patescibacteria.c__Saccharimonadia.o__Saccharimonadales.f__Saccharimonadales	2.44122
d__Bacteria.p__Firmicutes.c__Clostridia.o__Oscillospirales.f__Ruminococcaceae.g__Faecalibacterium	5.22888
d__Bacteria.p__Cyanobacteria.c__Vampirivibrionia.o__Gastranaerophilales.f__Gastranaerophilales.g__Gastranaerophilales	1.06809
d__Bacteria.p__Firmicutes.c__Clostridia.o__Lachnospirales.f__Lachnospiraceae.g__Anaerostignum	1.26834
d__Bacteria.p__Bacteroidota.c__Bacteroidia.o__Bacteroidales.f__Marinifilaceae.g__Butyricimonas	2.02473
d__Bacteria.p__Firmicutes.c__Clostridia.o__Oscillospirales.f__Ruminococcaceae.g__Subdoligranulum	5.01529
d__Bacteria.p__Proteobacteria.c__Gammaproteobacteria.o__Burkholderiales.f__Neisseriaceae	0.321693
d__Bacteria.p__Firmicutes.c__Clostridia.o__Lachnospirales.f__Lachnospiraceae.g__Lachnospiraceae_NC2004_group	0.597883
d__Bacteria.p__Patescibacteria.c__Saccharimonadia.o__Saccharimonadales.f__Saccharimonadaceae.g__Saccharimonadaceae	1.78594
d__Bacteria.p__Proteobacteria.c__Alphaproteobacteria.o__Sphingomonadales.f__Sphingomonadaceae.g__Sphingobium	1.2471
d__Bacteria.p__Firmicutes.c__Clostridia.o__Peptostreptococcales_Tissierellales.f__Peptostreptococcaceae.g__Paeniclostridium
d__Bacteria.p__Firmicutes.c__Clostridia.o__Oscillospirales.f__Oscillospiraceae.g__Flavonifractor	3.32821
d__Bacteria.p__Proteobacteria.c__Alphaproteobacteria.o__Rhizobiales.f__Rhizobiaceae.g__Ochrobactrum	0
d__Bacteria.p__Proteobacteria.c__Alphaproteobacteria.o__Sphingomonadales.f__Sphingomonadaceae.__	0
d__Bacteria.p__Firmicutes.c__Clostridia.o__Lachnospirales.f__Lachnospiraceae.g__Lachnoclostridium	4.57688
d__Bacteria.p__Firmicutes.c__Clostridia.o__Oscillospirales.f__Ruminococcaceae.g__UBA1819	3.21557
d__Bacteria.p__Actinobacteriota.c__Coriobacteriia.o__Coriobacteriales.f__Eggerthellaceae.g__Adlercreutzia	2.50625
d__Archaea.p__Euryarchaeota.c__Methanobacteria.o__Methanobacteriales.f__Methanobacteriaceae	2.61126
d__Bacteria.p__Proteobacteria.c__Gammaproteobacteria.o__Burkholderiales.f__Oxalobacteraceae	1.66783
d__Bacteria.p__Proteobacteria.c__Gammaproteobacteria.o__Burkholderiales.f__Sutterellaceae.g__Parasutterella	3.98363
d__Bacteria.p__Firmicutes.c__Negativicutes.o__Veillonellales_Selenomonadales.f__Selenomonadaceae.g__Mitsuokella	3.63016
d__Bacteria.p__Actinobacteriota.c__Coriobacteriia.o__Coriobacteriales.f__Eggerthellaceae.g__Gordonibacter	1.83499
d__Bacteria.p__Proteobacteria.c__Gammaproteobacteria.o__Burkholderiales.f__Sutterellaceae	3.99354
d__Bacteria.p__Fusobacteriota.c__Fusobacteriia.o__Fusobacteriales.f__Leptotrichiaceae.g__Sneathia	0
d__Bacteria.p__Firmicutes.c__Bacilli.o__Erysipelotrichales.f__Erysipelotrichaceae.g__Holdemania	2.35069
d__Bacteria.p__Firmicutes.c__Bacilli.o__Staphylococcales.f__Staphylococcaceae.g__Staphylococcus	2.0476
d__Bacteria.p__Bacteroidota.c__Bacteroidia.o__Bacteroidales.f__Prevotellaceae.g__Prevotella	3.68328
d__Bacteria.p__Actinobacteriota.c__Coriobacteriia.o__Coriobacteriales.f__Coriobacteriaceae.g__Enorma	2.18446
d__Bacteria.p__Proteobacteria.c__Alphaproteobacteria.o__Sphingomonadales.f__Sphingomonadaceae	1.2471
d__Bacteria.p__Firmicutes.c__Bacilli.o__Erysipelotrichales.f__Erysipelotrichaceae.g__Turicibacter	2.95927
d__Bacteria.p__Firmicutes.c__Bacilli.o__Erysipelotrichales.f__Erysipelotrichaceae.g___Clostridium__innocuum_group	2.64131
d__Bacteria.p__Bacteroidota.c__Bacteroidia.o__Bacteroidales.f__Prevotellaceae.g__Prevotellaceae_Ga6A1_group	0
d__Bacteria.p__Desulfobacterota.c__Desulfovibrionia.o__Desulfovibrionales.f__Desulfovibrionaceae.g__Mailhella	1.12376
d__Bacteria.p__Firmicutes.c__Clostridia.o__Lachnospirales.f__Lachnospiraceae.g__Agathobacter	4.37444
d__Bacteria.p__Bacteroidota.c__Bacteroidia.o__Bacteroidales.f__Barnesiellaceae.g__uncultured	1.41447
d__Bacteria.p__Firmicutes.c__Clostridia.o__Lachnospirales.f__Lachnospiraceae.g__Lachnospira	3.43255
d__Bacteria.p__Proteobacteria.c__Gammaproteobacteria.o__Burkholderiales.f__Neisseriaceae.g__Neisseria	0.321693
d__Bacteria.p__Bacteroidota.c__Bacteroidia.o__Bacteroidales.f__Prevotellaceae.g__Paraprevotella	1.11708
d__Bacteria.p__Firmicutes.c__Negativicutes.o__Veillonellales_Selenomonadales.f__Veillonellaceae.g__Megasphaera	3.70336
d__Bacteria.p__Firmicutes.c__Clostridia.o__Lachnospirales.f__Lachnospiraceae.g__Eisenbergiella	2.50911
d__Bacteria.p__Firmicutes.c__Clostridia.o__Oscillospirales.f__Ruminococcaceae.g__Paludicola	2.3533
d__Bacteria.p__Desulfobacterota.c__Desulfovibrionia.o__Desulfovibrionales.f__Desulfovibrionaceae.g__Bilophila	3.0433
d__Bacteria.p__Firmicutes.c__Clostridia.o__Lachnospirales.f__Lachnospiraceae.g__Oribacterium	1.20936
d__Bacteria.p__Proteobacteria.c__Alphaproteobacteria.o__Rhizobiales.f__Xanthobacteraceae.g__Bradyrhizobium	1.63632
d__Bacteria.p__Campilobacterota.c__Campylobacteria.o__Campylobacterales.f__Helicobacteraceae.g__Helicobacter	0
d__Bacteria.p__Proteobacteria.c__Alphaproteobacteria.o__Sphingomonadales.f__Sphingomonadaceae.g__Sphingomonas	0
d__Bacteria.p__Firmicutes.c__Bacilli.o__Erysipelotrichales.f__Erysipelotrichaceae.g__Dielma	1.96675
d__Bacteria.p__Firmicutes.c__Clostridia.o__Oscillospirales.f__Butyricicoccaceae.g__UCG_009	2.22397
d__Bacteria.p__Proteobacteria.c__Gammaproteobacteria.o__Enterobacterales.f__Enterobacteriaceae.g__Citrobacter	1.98853
d__Bacteria.p__Firmicutes.c__Clostridia.o__Peptostreptococcales_Tissierellales.f__Peptostreptococcaceae.g__Peptoclostridium
d__Bacteria.p__Bacteroidota.c__Bacteroidia.o__Bacteroidales.f__Porphyromonadaceae.g__Porphyromonas	0
d__Bacteria.p__Proteobacteria.c__Gammaproteobacteria.o__Burkholderiales.f__Comamonadaceae.g__Curvibacter	1.33532
d__Bacteria.p__Actinobacteriota.c__Actinobacteria.o__Propionibacteriales.f__Propionibacteriaceae.g__Cutibacterium	0.85819
d__Bacteria.p__Actinobacteriota.c__Coriobacteriia.o__Coriobacteriales.f__Eggerthellaceae.g__Slackia	3.74402
d__Bacteria.p__Firmicutes.c__Clostridia.o__Oscillospirales.f__Ruminococcaceae.g___Eubacterium__siraeum_group	2.87772
d__Bacteria.p__Firmicutes.c__Clostridia.o__Lachnospirales.f__Lachnospiraceae.g__Lachnospiraceae_FCS020_group	2.56211
d__Bacteria.p__Proteobacteria.c__Gammaproteobacteria.o__Enterobacterales.f__Enterobacteriaceae.g__Franconibacter	1.74509
d__Bacteria.p__Proteobacteria.c__Alphaproteobacteria.o__Caulobacterales.f__Caulobacteraceae.g__Brevundimonas	1.92998
d__Bacteria.p__Firmicutes.c__Clostridia.o__Christensenellales.f__Christensenellaceae.g__Christensenellaceae	1.70164
d__Bacteria.p__Actinobacteriota.c__Actinobacteria.o__Propionibacteriales.f__Propionibacteriaceae.g__Pseudopropionibacterium
d__Bacteria.p__Firmicutes.c__Clostridia.o__Lachnospirales.f__Lachnospiraceae.g__Lachnospiraceae_ND3007_group	2.32675
d__Bacteria.p__Proteobacteria.c__Gammaproteobacteria.o__Enterobacterales.f__Enterobacteriaceae.g__Escherichia_Shigella	5.25838
d__Bacteria.p__Firmicutes.c__Clostridia.o__Oscillospirales.f__Ruminococcaceae.g__Anaerotruncus	3.11779
d__Bacteria.p__Firmicutes.c__Negativicutes.o__Veillonellales_Selenomonadales.f__Selenomonadaceae.g__Megamonas	4.98731
d__Bacteria.p__Firmicutes.c__Bacilli.o__Erysipelotrichales.f__Erysipelotrichaceae.g__Faecalitalea	3.21158
d__Bacteria.p__Firmicutes.c__Clostridia.o__Peptostreptococcales_Tissierellales.f__Peptostreptococcaceae.g__Intestinibacter
d__Bacteria.p__Firmicutes.c__Bacilli.o__Erysipelotrichales.f__Erysipelatoclostridiaceae.g__UCG_004	2.07255
d__Bacteria.p__Firmicutes.c__Clostridia.o__Oscillospirales.f__Oscillospiraceae.g__Oscillibacter	3.33763
d__Bacteria.p__Actinobacteriota.c__Coriobacteriia.o__Coriobacteriales.f__Eggerthellaceae.g__Paraeggerthella	0.5543
d__Bacteria.p__Bacteroidota.c__Bacteroidia.o__Bacteroidales.f__Tannerellaceae.g__Parabacteroides	4.33994
d__Bacteria.p__Firmicutes.c__Negativicutes.o__Veillonellales_Selenomonadales.f__Veillonellaceae.g__Veillonella	3.61482
d__Bacteria.p__Firmicutes.c__Bacilli.o__Erysipelotrichales.f__Erysipelotrichaceae.g__Erysipelotrichaceae_UCG_006	0
d__Bacteria.p__Proteobacteria.c__Alphaproteobacteria.o__Rhodospirillales.f__uncultured.g__uncultured	2.79354
d__Bacteria.p__Firmicutes.c__Bacilli.o__Izemoplasmatales.f__Izemoplasmatales.g__Izemoplasmatales	0.918106
d__Bacteria.p__Firmicutes.c__Bacilli.o__Lactobacillales.f__Enterococcaceae.g__Enterococcus	2.23559
d__Bacteria.p__Firmicutes.c__Clostridia.o__Oscillospirales.f__Oscillospiraceae.g__Oscillospira	2.13077
d__Bacteria.p__Firmicutes.c__Clostridia.o__Oscillospirales.f__Oscillospiraceae.g__UCG_002	3.93375
d__Bacteria.p__Firmicutes.c__Clostridia.o__Oscillospirales.f__Ruminococcaceae.g__Candidatus_Soleaferrea	2.2589
d__Bacteria.p__Firmicutes.c__Clostridia.o__Oscillospirales.f__Oscillospiraceae.g__UCG_007	1.74781
d__Bacteria.p__Firmicutes.c__Clostridia.o__Oscillospirales.f__Oscillospiraceae.g__UCG_005	2.87533
d__Bacteria.p__Firmicutes.c__Clostridia.o__Oscillospirales.f__Ruminococcaceae.g__CAG_352	3.24069
d__Bacteria.p__Firmicutes.c__Bacilli.o__Erysipelotrichales.f__Erysipelatoclostridiaceae.g__Catenibacterium	2.81692
d__Bacteria.p__Patescibacteria.c__Saccharimonadia.o__Saccharimonadales.f__Saccharimonadales.g__Saccharimonadales	2.44122
d__Bacteria.p__Actinobacteriota.c__Actinobacteria.o__Propionibacteriales.f__Propionibacteriaceae	1.312
d__Bacteria.p__Proteobacteria.c__Gammaproteobacteria.o__Enterobacterales.f__Enterobacteriaceae.g__Enterobacter	4.16124
d__Bacteria.p__Patescibacteria.c__Saccharimonadia.o__Saccharimonadales.f__Saccharimonadaceae	2.80813
d__Bacteria.p__Firmicutes.c__Bacilli.o__Erysipelotrichales.f__Erysipelotrichaceae.g__Allobaculum	0
d__Bacteria.p__Synergistota.c__Synergistia.o__Synergistales.f__Synergistaceae.g__Cloacibacillus	2.50397
d__Bacteria.p__Synergistota.c__Synergistia.o__Synergistales.f__Synergistaceae.g__Synergistes	0.97728
d__Bacteria.p__Firmicutes.c__Negativicutes.o__Veillonellales_Selenomonadales.f__Veillonellaceae.g__Negativicoccus	0
d__Bacteria.p__Firmicutes.c__Clostridia.o__Oscillospirales.f__Butyricicoccaceae.g__Butyricicoccus	3.59419
d__Bacteria.p__Fusobacteriota.c__Fusobacteriia.o__Fusobacteriales.f__Fusobacteriaceae.g__Fusobacterium	3.94142
d__Bacteria.p__Spirochaetota.c__Brachyspirae.o__Brachyspirales.f__Brachyspiraceae.g__Brachyspira	1.75759
d__Bacteria.p__Actinobacteriota.c__Actinobacteria.o__Bifidobacteriales.f__Bifidobacteriaceae	4.46118
d__Bacteria.p__Firmicutes.c__Clostridia.o__Peptostreptococcales_Tissierellales.f__Peptostreptococcales_Tissierellales.g__Fenoll
d__Bacteria.p__Firmicutes.c__Negativicutes.o__Veillonellales_Selenomonadales.f__Veillonellaceae.g__Anaeroglobus	0
d__Bacteria.p__Proteobacteria.c__Gammaproteobacteria.o__Pasteurellales.f__Pasteurellaceae	3.05089
d__Bacteria.p__Firmicutes.c__Clostridia.o__Lachnospirales.f__Lachnospiraceae.g___Eubacterium__oxidoreducens_group	0.99792
d__Bacteria.p__Firmicutes.c__Clostridia.o__Oscillospirales.f___Eubacterium__coprostanoligenes_group.g___Eubacterium__coprostano
d__Bacteria.p__Bacteroidota.c__Bacteroidia.o__Bacteroidales.f__Prevotellaceae.g__uncultured	2.26473
d__Bacteria.p__Actinobacteriota.c__Actinobacteria.o__Corynebacteriales.f__Corynebacteriaceae.g__Corynebacterium	0
d__Bacteria.p__Firmicutes.c__Clostridia.o__Oscillospirales.f__Ruminococcaceae.g__Negativibacillus	2.95844
d__Bacteria.p__Firmicutes.c__Clostridia.o__Oscillospirales.f__Oscillospiraceae.g__Pseudoflavonifractor	1.63564
d__Bacteria.p__Actinobacteriota.c__Coriobacteriia.o__Coriobacteriales.f__Coriobacteriaceae.g__Collinsella	3.62505
d__Bacteria.p__Proteobacteria.c__Gammaproteobacteria.o__Pasteurellales.f__Pasteurellaceae.g__Haemophilus	3.05089
d__Bacteria.p__Desulfobacterota.c__Desulfovibrionia.o__Desulfovibrionales.f__Desulfovibrionaceae.g__uncultured	1.70966
d__Bacteria.p__Proteobacteria.c__Alphaproteobacteria.o__Sphingomonadales.f__Sphingomonadaceae.g__Novosphingobium	0
d__Bacteria.p__Firmicutes.c__Bacilli.o__Lactobacillales.f__Streptococcaceae.g__Streptococcus	3.92555
d__Bacteria.p__Actinobacteriota.c__Actinobacteria.o__Propionibacteriales.f__Propionibacteriaceae.g__Propionibacterium	0
d__Bacteria.p__Firmicutes.c__Clostridia.o__Lachnospirales.f__Lachnospiraceae.g___Eubacterium__fissicatena_group	1.75847
d__Bacteria.p__Firmicutes.c__Clostridia.o__Lachnospirales.f__Lachnospiraceae.g__CHKCI001	1.95511
d__Bacteria.p__Bacteroidota.c__Bacteroidia.o__Bacteroidales.f__Marinifilaceae.g__Odoribacter	2.85666
d__Bacteria.p__Firmicutes.c__Clostridia.o__Oscillospirales.f__Oscillospiraceae.g__UCG_003	2.84272
d__Bacteria.p__Bacteroidota.c__Bacteroidia.o__Sphingobacteriales.f__Sphingobacteriaceae.g__Nubsella	1.20571
d__Bacteria.p__Firmicutes.c__Clostridia.o__Peptostreptococcales_Tissierellales.f__Anaerovoracaceae.g__Family_XIII_AD3011_group
d__Bacteria.p__Actinobacteriota.c__Actinobacteria.o__Actinomycetales.f__Actinomycetaceae.g__Varibaculum	0
d__Bacteria.p__Firmicutes.c__Clostridia.o__Peptostreptococcales_Tissierellales.f__Peptostreptococcales_Tissierellales.g__Anaero
d__Bacteria.p__Firmicutes.c__Clostridia.o__Oscillospirales.f___Eubacterium__coprostanoligenes_group	4.52319
d__Bacteria.p__Firmicutes.c__Clostridia.o__Lachnospirales.f__Lachnospiraceae.g__Lactonifactor	1.40583
d__Bacteria.p__Firmicutes.c__Bacilli.o__Erysipelotrichales.f__Erysipelatoclostridiaceae.g__Candidatus_Stoquefichus	0
d__Bacteria.p__Firmicutes.c__Clostridia.o__Lachnospirales.f__Lachnospiraceae.g__Butyrivibrio	2.20191
d__Bacteria.p__Actinobacteriota.c__Actinobacteria.o__Micrococcales.f__Micrococcaceae.g__Rothia	2.10265
d__Bacteria.p__Firmicutes.c__Clostridia.o__Christensenellales.f__Christensenellaceae.g__Catabacter	1.3245
d__Bacteria.p__Firmicutes.c__Bacilli.o__Lactobacillales.f__Leuconostocaceae.g__Weissella	2.69698
d__Bacteria.p__Firmicutes.c__Clostridia.o__Clostridia_vadinBB60_group.f__Clostridia_vadinBB60_group.g__Clostridia_vadinBB60_gro
d__Bacteria.p__Proteobacteria.c__Gammaproteobacteria.o__Burkholderiales.f__Sutterellaceae.g__Sutterella	2.74376
d__Bacteria.p__Firmicutes.c__Clostridia.o__Peptostreptococcales_Tissierellales.f__Peptostreptococcales_Tissierellales	1.4504
d__Bacteria.p__Proteobacteria.c__Gammaproteobacteria.o__Burkholderiales.f__Comamonadaceae.g__Acidovorax	0
d__Bacteria.p__Actinobacteriota.c__Actinobacteria.o__Propionibacteriales.f__Nocardioidaceae.g__Nocardioides	0
d__Bacteria.p__Firmicutes.c__Clostridia.o__Peptostreptococcales_Tissierellales.f__Peptostreptococcales_Tissierellales.g__Pepton
d__Bacteria.p__Firmicutes.c__Clostridia.o__Peptostreptococcales_Tissierellales.f__Anaerovoracaceae.g___Eubacterium__nodatum_gro
d__Bacteria.p__Firmicutes.c__Clostridia.o__Oscillospirales.f__Ruminococcaceae.g__uncultured	3.03663
d__Bacteria.p__Proteobacteria.c__Gammaproteobacteria.o__Aeromonadales.f__Succinivibrionaceae.g__Succinatimonas	2.03687
d__Bacteria.p__Firmicutes.c__Clostridia.o__Lachnospirales.f__Lachnospiraceae.g___Ruminococcus__gauvreauii_group	3.18278
d__Bacteria.p__Actinobacteriota.c__Actinobacteria.o__Micrococcales.f__Microbacteriaceae.__	1.20571
d__Bacteria.p__Firmicutes.c__Clostridia.o__Peptostreptococcales_Tissierellales.f__Anaerovoracaceae.g__Family_XIII_UCG_001
d__Bacteria.p__Firmicutes.c__Clostridia.o__Lachnospirales.f__Lachnospiraceae.g___Ruminococcus__gnavus_group	4.04354
d__Bacteria.p__Proteobacteria.c__Gammaproteobacteria.o__Enterobacterales.f__Enterobacteriaceae.__	4.95774
d__Bacteria.p__Actinobacteriota.c__Coriobacteriia.o__Coriobacteriales.f__Atopobiaceae.g__uncultured	0
d__Bacteria.p__Firmicutes.c__Clostridia.o__Peptostreptococcales_Tissierellales.f__Anaerovoracaceae.__	2.43031
d__Bacteria.p__Firmicutes.c__Clostridia.o__Lachnospirales.f__Lachnospiraceae.g__GCA_900066575	2.18136
d__Bacteria.p__Firmicutes.c__Bacilli.o__Erysipelotrichales.f__Erysipelotrichaceae.g__Merdibacter	1.94509
d__Bacteria.p__Actinobacteriota.c__Coriobacteriia.o__Coriobacteriales.f__Atopobiaceae.g__Libanicoccus	0
d__Bacteria.p__Firmicutes.c__Clostridia.o__Lachnospirales.f__Lachnospiraceae.g__Howardella	2.43364
d__Bacteria.p__Bacteroidota.c__Bacteroidia.o__Bacteroidales.f__Bacteroidaceae.g__Bacteroides	5.01057
d__Bacteria.p__Patescibacteria.c__Saccharimonadia.o__Saccharimonadales.f__Saccharimonadaceae.__	1.59877
d__Bacteria.p__Firmicutes.c__Clostridia.o__Eubacteriales.f__Anaerofustaceae.g__Anaerofustis	1.67493
d__Bacteria.p__Firmicutes.c__Bacilli.o__Erysipelotrichales.f__Erysipelotrichaceae.g__Solobacterium	2.53551
d__Bacteria.p__Cyanobacteria.c__Cyanobacteriia.o__Cyanobacteriales.f__Chroococcidiopsaceae.g__uncultured	0
d__Bacteria.p__Firmicutes.c__Clostridia.o__Lachnospirales.f__Lachnospiraceae.g__Moryella	1.94553
d__Bacteria.p__Firmicutes.c__Clostridia.o__Peptostreptococcales_Tissierellales.f__Peptostreptococcaceae	3.37519
d__Bacteria.p__Actinobacteriota.c__Coriobacteriia.o__Coriobacteriales.f__Coriobacteriaceae	3.64051
d__Bacteria.p__Firmicutes.c__Clostridia.o__Lachnospirales.f__Lachnospiraceae.g__GCA_900066755	1.08576
d__Bacteria.p__Proteobacteria.c__Gammaproteobacteria.o__Burkholderiales.f__Comamonadaceae	1.33532
d__Bacteria.p__Patescibacteria.c__Saccharimonadia.o__Saccharimonadales.f__Saccharimonadaceae.g__Candidatus_Saccharimonas
d__Bacteria.p__Firmicutes.c__Clostridia.o__Oscillospirales.f__Ruminococcaceae.g__Caproiciproducens	0
d__Bacteria.p__Firmicutes.c__Bacilli.o__Erysipelotrichales.f__Erysipelatoclostridiaceae.g__Coprobacillus	1.33529
d__Bacteria.p__Proteobacteria.c__Alphaproteobacteria.o__Rhizobiales.f__Xanthobacteraceae.__	0.871235
d__Bacteria.p__Firmicutes.c__Clostridia.o__Oscillospirales.f__Oscillospiraceae.g__Colidextribacter	2.90095
d__Bacteria.p__Firmicutes.c__Clostridia.o__Lachnospirales.f__Lachnospiraceae.g___Eubacterium__hallii_group	2.92948
d__Bacteria.p__Patescibacteria.c__Saccharimonadia.o__Saccharimonadales.f__Saccharimonadaceae.g__TM7x	2.72453
d__Bacteria.p__Firmicutes.c__Clostridia.o__Lachnospirales.f__Lachnospiraceae.g__Shuttleworthia	0.664811
d__Bacteria.p__Firmicutes.c__Bacilli.o__Lactobacillales.f__Carnobacteriaceae.g__Granulicatella	2.53336
d__Bacteria.p__Actinobacteriota.c__Coriobacteriia.o__Coriobacteriales.f__Eggerthellaceae.g__CHKCI002	1.72371
d__Bacteria.p__Actinobacteriota.c__Coriobacteriia.o__Coriobacteriales.f__Eggerthellaceae.g__uncultured	1.29243
d__Bacteria.p__Firmicutes.c__Clostridia.o__Lachnospirales.f__Lachnospiraceae.g__uncultured	3.03042
d__Bacteria.p__Actinobacteriota.c__Coriobacteriia.o__Coriobacteriales.f__Coriobacteriales_Incertae_Sedis.g__Raoultibacter
d__Bacteria.p__Firmicutes.c__Clostridia.o__Oscillospirales.f___Clostridium__methylpentosum_group	2.05105
d__Bacteria.p__Proteobacteria.c__Gammaproteobacteria.o__Enterobacterales.f__Enterobacteriaceae	5.47294
d__Bacteria.p__Firmicutes.c__Clostridia.o__Lachnospirales.f__Defluviitaleaceae.g__Defluviitaleaceae_UCG_011	2.20294
d__Bacteria.p__Firmicutes.c__Clostridia.o__Oscillospirales.f___Clostridium__methylpentosum_group.g___Clostridium__methylpentosu
d__Bacteria.p__Proteobacteria.c__Gammaproteobacteria.o__Enterobacterales.f__Enterobacteriaceae.g__Klebsiella	4.01134
d__Bacteria.p__Actinobacteriota.c__Coriobacteriia.o__Coriobacteriales.f__Coriobacteriales_Incertae_Sedis	2.28588
d__Bacteria.p__Proteobacteria.c__Gammaproteobacteria.o__Xanthomonadales.f__Xanthomonadaceae	2.75559
d__Bacteria.p__Proteobacteria.c__Gammaproteobacteria.o__Enterobacterales.f__Morganellaceae.g__Proteus	0
d__Archaea.p__Euryarchaeota.c__Methanobacteria.o__Methanobacteriales.f__Methanobacteriaceae.g__Methanobrevibacter	2.61126
d__Bacteria.p__Verrucomicrobiota.c__Verrucomicrobiae.o__Verrucomicrobiales.f__Akkermansiaceae.g__Akkermansia	3.35357
d__Bacteria.p__Firmicutes.c__Clostridia.o__Lachnospirales.f__Lachnospiraceae.g___Eubacterium__xylanophilum_group	1.97828
d__Bacteria.p__Actinobacteriota.c__Actinobacteria.o__Corynebacteriales.f__Corynebacteriaceae.g__Lawsonella	0
d__Bacteria.p__Firmicutes.c__Clostridia.o__Oscillospirales.f__Ruminococcaceae.g__Ruminococcus	3.33348
d__Bacteria.p__Desulfobacterota.c__Desulfovibrionia.o__Desulfovibrionales.f__Desulfovibrionaceae.g__Desulfovibrio	3.08205
d__Bacteria.p__Firmicutes.c__Clostridia.o__Eubacteriales.f__Eubacteriaceae.g__Eubacterium	1.78245
d__Bacteria.p__Bacteroidota.c__Bacteroidia.o__Bacteroidales.f__Prevotellaceae.g__Prevotellaceae_UCG_003	1.4794
d__Bacteria.p__Bacteroidota.c__Bacteroidia.o__Bacteroidales.f__Prevotellaceae.g__Prevotellaceae_UCG_001	1.21204
d__Bacteria.p__Firmicutes.c__Clostridia.o__Lachnospirales.f__Lachnospiraceae.g__Sellimonas	3.24764
d__Bacteria.p__Firmicutes.c__Clostridia.o__Clostridiales.f__Clostridiaceae.g__Clostridium_sensu_stricto_1	3.30834
d__Bacteria.p__Firmicutes.c__Clostridia.o__Lachnospirales.f__Lachnospiraceae.g__UC5_1_2E3	2.39436
d__Bacteria.p__Firmicutes.c__Bacilli.o__Lactobacillales.f__Streptococcaceae.g__Lactococcus	1.57249
d__Bacteria.p__Proteobacteria.c__Gammaproteobacteria.o__Xanthomonadales.f__Xanthomonadaceae.g__Lysobacter	2.75559
d__Bacteria.p__Firmicutes.c__Clostridia.o__Peptostreptococcales_Tissierellales.f__Peptostreptococcaceae.g__Romboutsia	3.32322
d__Bacteria.p__Firmicutes.c__Bacilli.o__Erysipelotrichales.f__Erysipelotrichaceae.g__Faecalicoccus	2.39093
d__Bacteria.p__Firmicutes.c__Clostridia.o__Oscillospirales.f__Oscillospirales.g__Hydrogenoanaerobacterium	0
d__Bacteria.p__Firmicutes.c__Clostridia.o__Lachnospirales.f__Lachnospiraceae.g__Lachnospiraceae_UCG_001	1.1364
d__Bacteria.p__Bacteroidota.c__Bacteroidia.o__Bacteroidales.f__Barnesiellaceae.g__Coprobacter	0.986961
d__Bacteria.p__Firmicutes.c__Clostridia.o__Christensenellales.f__Christensenellaceae.g__uncultured	2.28912
d__Bacteria.p__Firmicutes.c__Clostridia.o__Peptostreptococcales_Tissierellales.f__Peptostreptococcales_Tissierellales.g__Finego
d__Bacteria.p__Firmicutes.c__Clostridia.o__Lachnospirales.f__Lachnospiraceae.g__Tyzzerella	3.26913
d__Bacteria.p__Proteobacteria.c__Alphaproteobacteria.o__Rhizobiales.f__Xanthobacteraceae	1.63632
d__Bacteria.p__Bacteroidota.c__Bacteroidia.o__Chitinophagales.f__Chitinophagaceae.g__Chitinophaga	1.14757
d__Bacteria.p__Firmicutes.c__Clostridia.o__Lachnospirales.f__Lachnospiraceae.g__Frisingicoccus	1.56611
d__Bacteria.p__Verrucomicrobiota.c__Verrucomicrobiae.o__Verrucomicrobiales.f__Akkermansiaceae	3.35357
d__Bacteria.p__Firmicutes.c__Bacilli.o__Erysipelotrichales.f__Erysipelotrichaceae.g__Erysipelotrichaceae	1.28294
d__Bacteria.p__Proteobacteria.c__Gammaproteobacteria.o__Burkholderiales.f__Neisseriaceae.g__uncultured	0
d__Bacteria.p__Firmicutes.c__Clostridia.o__Lachnospirales.f__Lachnospiraceae.g__Marvinbryantia	2.42161
d__Bacteria.p__Firmicutes.c__Clostridia.o__Oscillospirales.f__Oscillospiraceae.g__V9D2013_group	0.872982
d__Bacteria.p__Proteobacteria.c__Gammaproteobacteria.o__Aeromonadales.f__Succinivibrionaceae	2.36949
d__Bacteria.p__Firmicutes.c__Clostridia.o__Lachnospirales.f__Lachnospiraceae.g___Eubacterium__ventriosum_group	3.25273
d__Bacteria.p__Firmicutes.c__Clostridia.o__Peptostreptococcales_Tissierellales.f__Peptostreptococcaceae.g__Filifactor	0
d__Bacteria.p__Firmicutes.c__Clostridia.o__Lachnospirales.f__Lachnospiraceae.g__Lachnospiraceae_NK4A136_group	3.14141
d__Bacteria.p__Firmicutes.c__Clostridia.o__Peptostreptococcales_Tissierellales.f__Peptostreptococcales_Tissierellales.g__Parvim
d__Bacteria.p__Firmicutes.c__Clostridia.o__Lachnospirales.f__Lachnospiraceae.g___Eubacterium__ruminantium_group	2.68412
d__Bacteria.p__Proteobacteria.c__Gammaproteobacteria.o__Aeromonadales.f__Succinivibrionaceae.g__Succinivibrio	2.29954
d__Bacteria.p__Proteobacteria.c__Gammaproteobacteria.o__Pseudomonadales.f__Pseudomonadaceae.g__Pseudomonas	2.28213
d__Bacteria.p__Proteobacteria.c__Gammaproteobacteria.o__Pseudomonadales.f__Moraxellaceae.g__Enhydrobacter	0
d__Bacteria.p__Firmicutes.c__Bacilli.o__Lactobacillales.f__Lactobacillaceae.g__Lactobacillus	2.37122
d__Bacteria.p__Proteobacteria.c__Alphaproteobacteria.o__Rickettsiales.f__Mitochondria.g__Mitochondria	1.24659
d__Bacteria.p__Proteobacteria.c__Gammaproteobacteria.o__Enterobacterales.f__Hafniaceae.g__Hafnia_Obesumbacterium	0.55554
d__Bacteria.p__Actinobacteriota.c__Coriobacteriia.o__Coriobacteriales.f__Eggerthellaceae.g__Senegalimassilia	2.94773
d__Bacteria.p__Cyanobacteria.c__Vampirivibrionia.o__Gastranaerophilales.f__Gastranaerophilales	1.06809
d__Bacteria.p__Firmicutes.c__Negativicutes.o__Veillonellales_Selenomonadales.f__Veillonellaceae.g__Dialister	3.81198
d__Bacteria.p__Firmicutes.c__Negativicutes.o__Veillonellales_Selenomonadales.f__Veillonellaceae	4.1052
d__Bacteria.p__Firmicutes.c__Clostridia.o__Oscillospirales.f__Ruminococcaceae.g__Harryflintia	1.84392
d__Bacteria.p__Actinobacteriota.c__Coriobacteriia.o__Coriobacteriales.f__uncultured.g__uncultured	0
d__Bacteria.p__Proteobacteria.c__Gammaproteobacteria.o__Burkholderiales.f__Oxalobacteraceae.g__Oxalobacter	1.66783
d__Bacteria.p__Firmicutes.c__Negativicutes.o__Veillonellales_Selenomonadales.f__Veillonellaceae.g__Allisonella	1.92189
d__Bacteria.p__Firmicutes.c__Clostridia.o__Oscillospirales.f__Oscillospiraceae.g__Intestinimonas	1.72582
d__Bacteria.p__Firmicutes.c__Clostridia.o__Clostridia_UCG_014.f__Clostridia_UCG_014.g__Clostridia_UCG_014	4.21464
d__Bacteria.p__Cyanobacteria.c__Cyanobacteriia.o__Chloroplast.f__Chloroplast.g__Chloroplast	0.742716
d__Bacteria.p__Firmicutes.c__Clostridia.o__Oscillospirales.f__Oscillospiraceae.g__Papillibacter	1.72582
